# Supplementary material for: Origin of replication discovery for environmentally isolated Pantoea strain enables expression of heterologous proteins, pathways and products
Source: iScience. 2026 Feb 17;29(3):115031. doi: 10.1016/j.isci.2026.115031 (PMC12969353; doi:10.1016/j.isci.2026.115031)
Supplement: Data S1–S7 [file mmc2.zip]

Archive with 14 entries (14 files):
- Data_S7.xlsx
- __MACOSX/._Data_S7.xlsx
- Data_S1.xlsx
- __MACOSX/._Data_S1.xlsx
- Data_S2.xlsx
- __MACOSX/._Data_S2.xlsx
- Data_S3.xlsx
- __MACOSX/._Data_S3.xlsx
- Data_S4.xlsx
- __MACOSX/._Data_S4.xlsx
- Data_S5.xlsx
- __MACOSX/._Data_S5.xlsx
- Data_S6.xlsx
- __MACOSX/._Data_S6.xlsx
