# Supplementary material for: Origin of replication discovery for environmentally isolated Pantoea strain enables expression of heterologous proteins, pathways and products
Source: iScience. 2026 Feb 17;29(3):115031. doi: 10.1016/j.isci.2026.115031 (PMC12969353; doi:10.1016/j.isci.2026.115031)
Supplement: Data S1–S7 [file mmc2.zip › Data_S7.xlsx]

## Sheet: Isoprenol_production
Sample Name	Replicate	Time point (hours)	RT [min]	Area	Compound Concentration	Compound Concentration Unit
0.002	1	24	3.834	21.3757	15.059	mg/L
0.002	2	24	3.835	24.2342	15.459	mg/L
0.002	3	24	3.835	25.1735	15.581	mg/L
0.01	1	24	3.84	244.792	48.967	mg/L
0.01	2	24	3.834	174.005	46.543	mg/L
0.01	3	24	3.836	226.618	50.488	mg/L
Uninduced	1	24	3.836	9.2533	12.241	mg/L
0.002	1	48	3.841	25.1872	14.302	mg/L
0.002	2	48	3.842	24.8207	14.225	mg/L
0.002	3	48	3.835	19.615	14.45	mg/L
0.01	1	48	3.835	170.484	42.796	mg/L
0.01	2	48	3.838	174.682	40.033	mg/L
0.01	3	48	3.836	182.21	44.788	mg/L
Uninduced	1	48	3.836	7.16	12.038	mg/L
0.002	1	72	3.837	16.2445	13.772	mg/L
0.002	2	72	3.84	22.7855	14.273	mg/L
0.002	3	72	3.838	19.8366	14.085	mg/L
0.01	1	72	3.839	172.222	38.225	mg/L
0.01	2	72	3.837	142.6	34.896	mg/L
0.01	3	72	3.839	181.24	39.032	mg/L
Uninduced	1	72	3.835	13.4998	13.011	mg/L
