# Supplementary material for: Origin of replication discovery for environmentally isolated Pantoea strain enables expression of heterologous proteins, pathways and products
Source: iScience. 2026 Feb 17;29(3):115031. doi: 10.1016/j.isci.2026.115031 (PMC12969353; doi:10.1016/j.isci.2026.115031)
Supplement: Data S1–S7 [file mmc2.zip › Data_S1.xlsx]

## Sheet: Strain_table
Name	Genotype	Reference
Strains
Brevundimonas sp. GW460-12-10-14-LB2	Brevundimonas sp. GW460-12-10-14-LB2 wild-type	33
Escherichia coli BW25113	Escherichia coli BW25113 wild type	34
Pantoea sp. MT58	Pantoea sp. MT58 wild type	29
Plasmids
pAC70	KanR-araC-PBAD-sfp (from B. subtilis)-bpsA (from S. lavendulae)-oriT-bla-R6K-6911	This study
pAC75	KanR-araC-PBAD-sfp (from B. subtilis)-bpsA (from S. lavendulae)-oriT-bla-6911	This study
pAC76	KanR-araC-PBAD-sfp (from B. subtilis)-bpsA (from S. lavendulae)-oriT-bla-R6K	This study
pAC77	KanR-6911-araC-PBAD-sfp (from B. subtilis)-bpsA (from S. lavendulae)-oriT-bla-R6K	This study
pAC80	KanR-araC-PBAD-GFP-oriT-6911	33, 39, 40
pAC104	KanR-araC-PBAD-sfp (from B. subtilis)-bpsA (from S. lavendulae)-oriT-bla-R6K-6911	41, 42, 43, 44, 45
	KanR-araC-PBAD-MvaSef-MvaEef-TrpoH-Ptrc1-O-MKmm-PMDHKQ-AphA-6911	46
