# Supplementary material for: Origin of replication discovery for environmentally isolated Pantoea strain enables expression of heterologous proteins, pathways and products
Source: iScience. 2026 Feb 17;29(3):115031. doi: 10.1016/j.isci.2026.115031 (PMC12969353; doi:10.1016/j.isci.2026.115031)
Supplement: Data S1–S7 [file mmc2.zip › Data_S2.xlsx]

## Sheet: Magic_Pool_1_parts_used
Part number	Part Name	Part Sequence	File Name
1.1	11349	cccaaacgccgggggaagatggtactcaaaatgcctctatttggaaggagtaattcggcctcttaatgaccagtcaaaaaccagccgaaaaaaggccgtttttacgcccttttaagagtctaagaagcaaacgcctctaactacttgataatcagtaggggtcatttaccaccttggtaaaaatggtttaccaggttggtacttttgggtttccatgtgatgtaactatttggtaaaaaatatttactgaattaaaggctattatggtaaataaagtgtacgtttgaggtaaataaaatttaccaaaatggcctacaaatcggtaaaaaaatacgaggtattcaaagagaatcctttcatcgaaaaggcaattgacgacatcaaaatcatccgcaaaac…	pAC1_pJW52_11349
1.2	colE1	cctagggcgttcggctgcggcgagcggtatcagctcactcaaaggcggtaatacggttatccacagaatcaggggataacgcaggaaagaacatgtgagcaaaaggccagcaaaaggccaggaaccgtaaaaaggccgcgttgctggcgtttttccataggctccgcccccctgacgagcatcacaaaaatcgacgctcaagtcagaggtggcgaaacccgacaggactataaagataccaggcgtttccccctggaagctccctcgtgcgctctcctgttccgaccctgccgcttaccggatacctgtccgcctttctcccttcgggaagcgtggcgctttctcatagctcacgctgtaggtatctcagttcggtgtaggtcgttcgctccaagctgg…	pAC2_pJW52_colE1
1.3	1021	ctacctttatatatatggagtaacagaccatgagcaaagcaaagcgccaaagcctcggcaatgtgttcgccacggtgccggaagacaaggcaacaaaggcgataacggcaaccgagaaagccgaaaatgggggagggcggaaggcaaaactttttcaattgccggaatccgccaaaaagcaattggctatccttgcaattgaagcggagaaaacacagcaggcgcttttgaccgaagccctgaacgacctttttaaaaaatatggcaaaccgcaaattgcataagagaaagatatatagctacatatctttatagctatataacaatatatctatatataaagatatattgttaatattatacctttatcgctttccggcggcagaagccaatgaaagc…	pAC3_pJW52_1021
1.4	1274	tttggattgtcggggcttttattggagccagccaagagcgcgaagctgtcgaatacctagcaaacaaggggcgtgaaaataactaggctgtggataactttacgtcatagcacccctgctcttaaaaaaagttcgtcatagcacccctgaattgttaaaaagttcgtcatagcaccctttaaagttcgtcatagcaccctttaaagtccgtcatagcaccccgccacccttcggggaaaaaaccgaaaaaccccattaaaacaacgatttaaaacggcgctaaaaccgcgctaatcatgttttaatctttctaaatcttttagccaaccaaaccacgtacttcgcggataaacaaaggctatacggttgaaatgcggcgcataagcgccgttatagatc…	pAC4_pJW52_1274
1.5	1412	cattttgatcaggactacttaaactacttttttgacggagatcctgagaaagctgggaaagaagttgatcggaatctcgaaatgtttgataagttatatattctggggtgtaagaaatgcggttcctggtatgtgtgggtagtgtagtatagtgtgtaataagggctgctaattcaactggtgagacattcccaaaacgtatattgaatgctgttgcaataacattcaatatcggactcaaagcaaatagggtaagtcctagaaggcacttttaaggcttttaaagcttgttcgagatattgaaatactcactctatcggataagtagagctacgacctaaataataagcttagaatctatttttatcctaaaccttaaaggtacttaccaggggtttt…	pAC5_pJW_1412
1.6	1414	atatgtaagagcaacccttggctttgagggtttagtgctgacggaagcagaggaaaagcttttagaaagacggtttcatggagaaatcacagaggaagaatacatacaaaaagcgtttgagctttctttgatgtgaagtggtcactattgaagtgcccagttatacgcaccaaataaattggggcgttactggcggaatgtacctgcaggggcttataatattcatagttgttgttagaacctgaacccttttaccgtttttggcggtgagggttcttttttttaggcagtgatgcgagttgggggtgagtcaacggtaaccggaccgtagggaggattaaggagttgactcgctcagcgccacccgaaccctttcagcactcaaacaaacccgtttgt…	pAC6_pJW52_1414
1.7	1417	tgaaggcggggcaatagggaaagaaggatcgagggttgcagattttgccccgttgggcgttttctggtcatagcggtaggcttcccctccctcatcactcgtccggcaacacaggtggcgtttttgctgtatctctgttttcgcggccatgccagattttgataatgataattttatcgtctgttacgatatatcgcatccagtaaccagcctgaccaaaggaaataaaaacttccctcaattcgggattatcaatgtccatcacttggcggccaacaaaaggaagcttaagcagcctgtgtgcagcttcaataatccgttttgccgctcgttgcgcggcgttgggattgtgtacacggataaactcccgaacacggtctaaatctgcaatggattcgg…	pAC7_pJW52_1417
1.8	p15a	AACAACTTATATCGTATGGGGCTGACTTCAGGTGCTACATTTGAAGAGATAAATTGCACTGAAATCTAGAAATATTTTATCTGATTAATAAGATGATCTTCTTGAGATCGTTTTGGTCTGCGCGTAATCTCTTGCTCTGAAAACGAAAAAACCGCCTTGCAGGGCGGTTTTTCGAAGGTTCTCTGAGCTACCAACTCTTTGAACCGAGGTAACTGGCTTGGAGGAGCGCAGTCACCAAAACTTGTCCTTTCAGTTTAGCCTTAACCGGCGCATGACTTCAAGACTAACTCCTCTAAATCAATTACCAGTGGCTGCTGCCAGTGGTGCTTTTGCATGTCTTTCCGGGTTGGACTCAAGACGATAGTTACCGGATAAGGCGCAGCGGTCGGACTGAACGGG…	pAC8_pJW52_15a
1.9	23147	ccctccgtcactaggtcatcactaaacaaaactggccgcaaagccgcgccagtgctgggtttgggcggtgcgtcactaccgagtagtgacgcactcggggcacttcaaaaagtgcggtcacgcttttttgtcgctctcgtcgatgaccttgaacgcatcgaagagattggggcctgacgtggagcgcggcgggtggtcgatgtgctcgaagaatcgttcgagctgggcgcggcgctctgccctgtcgccctggtgttgatagcgattggggcctgacgtggagcgcggcgggtggtcgatgtgctcgaagaatcgttcgagctgggcgcggcgctctgccctgtcgccctggtgttgatagcccggtttcagcagcagggcgtactcccggtaaagcgc…	pAC9_pJW52_23147
1.1	2324	gcgtgttctatgccgagtgaagctcaagctggctggctgagtgttatatggtgttagaatctgtgttacgttgtggataagtacatgtaaggcattgatctaagatcaatattctgaccgccccgtgtgcagagtcacgaaagagcgtgtgcagagtcacgaaggaacgtgtgtaaagtcacgaaagctgcctgtgctgtgggtgaaatcacgaatggccttgacggcgtgtgtgaaatcacgaaagtggatgcatggtgggtgaaatcacgaacgaagctaaatctccgctgctgcctgatcggttcgaacaggctgacctgttcgtatgtgatatttttgatgccgcgcctaagggcgatatggcctcgatggcgcatccgatcttctcgctttcga…	pAC10_pJW52_2324
1.11	2602	ctttgaatgtttaaataaccattttcttcattattgttaaataactcatcaacgaggtttgataaatctttaacaacagaatcactacttattcttactcgagtttcaaaattgttttccaacccgctttttgtataattcagagaacctaagtaggcaaccatgttgtctattatatatattttgctgtgaatgaagaaactactaaagcctttatattttttgttatacggtgaaacatatactttaaacggaaacaattgttcatatgagtagttgtaaattcttacattgttaattcttaaagaaacagttacactaataacaagtaatatcaaagatgctacgataagaggataatttgacatgttggtcataaaattaccgataacgctaata…	pAC11_pJW52_2602
1.12	2849	gcccgaacggcagcgagaaattcaaattgctcgctcaaaatctgatccttaaagcgaggggttttccatagccctgtgcggataatacccattatggaaccacttttgaagtaatcggcaaatggtcaggaaatcaaaaagcgcgaccgcgagagtcaggcgcttttttatttccggttggcagtaatcgacccttccaatggtgcggtgcagcacaggtcattacttgaccccttgggcgactccctgcacgattccaacatgtcgccatgtctacaggtagggcggccgttaaccatatatcaacctacaagtctacacctatacagcatgaagattcttgccatcacatcacaaaaaggcggcgtcgggaaaaccaccctcgccacatctttggcc…	pAC12_pJW52_2849
1.13	3481	gccatcatgagagaaaagaccgacgtttccgccggcttgccgagccggcggcttccggacactctacccccagcgcttcgcgctggaggtaatcgtgccggttcacatcgcccgacaaagacctgtaagatcagttatgagtgaccaataaacctaatgacacagtttgattgacagatccgtttcatgttttttaccttgtgggttgttgaatggatgtatccatgggcatctacagacgggcagcaaaacacaaagcggtctaaccgcctggatgtttcacttgtaactagttgcctggtaaggtgttctgggttttgcctgtctaaataagagccatgaaatacacctcaccctcccgtatcaaaaggcggccgttcattctccgtaaattttagt…	pAC13_pJW52_3481
1.14	3529	agatcaagcgaacagattgctctgggcgctctgcactgcaaacaatttggcaactctccctggctgcgcccagttcattgttccgcccatcgcgctagctagcagatactgttcgactgatggttctctaagggcctcagccagtcgcaaagcatcgcttcgtgtttcacaggggcaataggcgtgcagggcttggttaccctgccattcgcccgaaacaacgacaggtttaaaagcgcttttacctaaagcttcccaagcaaccttccatggcgaaaatgagtatggaccaacgcctaataatgcccaccattgtcctctaccgatgtaggcctttagcattgttccttttctagctaataaatctgccttgatactatcaagatatgaccgtgcctt…	pAC14_pJW52_3529
1.15	3845	catctagcgtcgagagtgtctgcaccgcgtcaatcgtttggcgcgacaccgcgcaaggggccaagttattcagtgtggccctttttcaatttagaccggaccaaggaaagaccgaacagcgggtgcagggctgtcgctcattccctcggatgcgctgcagagcaatcacccctctaaaaaccggtttttcttcacgttggtgaaaaatcggagaagctaaaatctcgccccatgtttcgcttgcctgcttacgcttctacgctttgtaacctctattggcagcttcgggcgcgtcgttcttttgatcttgcgaagcgtcggcgtatttatcgctatcttgaagtcgaaaaaaacaaattatttttacttggtcacgataaagaagaaatcaggctgtta…	pAC15_pJW52_3845
1.16	4513	tcatcaacacctcttatcaatgacgtatcctataagcgtcattttacacagttattatgaccagtcaataagagtcatagttaaccgcataaacgtcatagttaaccgcataaatgtcatagttggagcttgaaacccgcatggatactggctttccggccgtctaaaaggatttaaaagctactcgcaacgctacagcgtgtagctcgtactgctttaggccccccggcggggggctggtatacgccccccctagggtgcgcaacagccgcaggacggacggacagaccttcggcgggctacgcccttcgggctaccgcctcaccccgcaagcggggcttcgggcacctggccgccgtgatcgctaggcgaaacccggcccgctcacgcgatgccgcg…	pAC16_pJW52_4513
1.17	5482	aggaaacagtgcaaaggtcagaagcccccagtaaaaaccccgccggaggcagatttcaagcatactcgttttactaaaatactaagataagtctatactaatcttagtattttagtattattgtaatgtgcattacaatataggggtatatgaaaaagtggggatgtcgtaatacgtcaattcgccccacttttaaggcttgacgtgcaatagccgtcagcccccagacggacgggaaccaccccggccgcacacaaatatagaaaatcttccggatttaaccaaacaggtcgggatctttctttttccccctggccttgataccgaaatcctcacgcagcatctttgccagtgaattttgtgcgtgggctgtactcatttcaccgctgcaaaccttat…	pAC17_pJW52_5482
1.18	6029	agcaaagccccgcttggggagcctatccgcatcaaccgggcaaagctcttgcgggccattgggagacatgcggggaagtacgaatatgaatggcttcggcgcaccgcccaggcgttgagttgggccatgatttccattgtctcccacggcaagtacgagatcgaggaaaagaaggcgagagggagccagccagcggaaaagctcctgcacatgattgacggctacgactacgacccggagcttgaagaatacgtgttgagggtcgacgagcgttggcggcacctgtacggcaacggagaatttgccctggtggattggggcaagcggcttcagatcggacgcggccaggacttggcgaagtccctgcaacgcctcatcgtgaccagcgcggacgtggag…	pAC18_pJW52_6029
1.19	6291	ggcgcgcgcggtgggccagttgctccacgagcgcgagctggtcctgcaacgggatcggggtatggggttatgagtaatataatctgaaattaagatagggggttagattgaagaatctggggctgataattgcaattttaacattggcggcttgtggaggcacaggtccagatgatgataaggttatagaaattgctaaacaacaaataagatcaggattggcttctcaagtaggtatgaatcctagtcaaaaagacaaaaccttagatgatgttataaataaatcaaaattttctgtgtctgaaccttgccagtctcatcctcaaatgccgcaagtatatatttgcggtgtatacgctaaagttgcactgccaatttcattggaatataaagataatg…	pAC19_pJW52_6291
1.2	67	caagcatccccttggtgagattcacctgctcgatctgatgctgctctgtatctaccgggataggcgccggtcgcatccagcggggtaggaacgccagcacgcgcgacgggagaagcggccgataagcatttgaggtctgctcgtagcggggacctgccccttgtccggcaacacgcttgaaccggcgctgccgcacgatgaagccgatgtcctctaatatcgcgagcgcgcgagtgatcgtcgcgcgtccgaggtttgttgcctcggcaaggtactcgtagcttggaaagacgcgtcctttgttcaggcgagccagcgtcaggatctcctcgaacaccctcaccgcgcttcccgtaagggtcgccagaacgcgctctgcgacactcagtgttcgctccc…	pAC20_pJW52_67
1.21	6911	gcccctggttgtattcctgatagctcacgccccatgtccggccgttcagcttttccagcgcctctttctgctcccggatactcgtgtaattgtcgagtatctgctgcccctgccaccacagaatgcccccgcccggggcgatcaacaggacggacaccaggataatggtcagccacgtcctgctgaccatccgcaccatcccttttgtactctgtcccagggctgaggccagcagccggtcgtgctcgctgatagcgccgttgattctcttcgcgctttcgttcagctcctgatttacatacgcctcgtgcgcgctgaatgcggctttcagcatctcgccggtactctgctgctgcgctttcgatttctgctctaagtccttcgccagcgttaaaagac…	pAC21_pJW52_6911
1.22	8800	ctaattcactcggtttgagggtttccatagtcgataacgataaaagtcagaattaattcacagtatgttaaaataacctgttttttcgcttatcaaacctgttttttcaacttatcaaacctgttttttcgcttatcaaacctgttttttcgcttatcaaacctgttttttcgcttacctgttttttcaacttatcaaacctgttttttcgcttatcaaacctgttttttcgcttatcaaacctgttttttcgcttatcaaacctgttttttcgcttatatatataggataacaaatagaacaaatagctcaaataacacaaagattgtgttgtcaaaaaaaacggcatttagggagctgacgcgaaatccaaaaagagctgacgccaaatgagtatca…	pAC22_pJW52_8800
1.23	AL5000L	atcgagccgagaacgttatcgaagttggtcatgtgtaatcccctcgtttgaactttggattaagcgtagatacacccttggacaagccagttggattcggagacaagcaaattcagccttaaaaagggcgaggcctgcggtggtggaacaccgcagggcctctaaccgctcgacgcgctgcaccaaccagcccgcgaacggctggcagccagcgtaaggcgcggctcatcgggcggcgttcgccacgatgtcctgcacttcgagccaagcctcgaacacctgctggtgtgcacgactcacccggttgttgacaccgcgcgcggccgtgcgggctcggtggggcggctgtgtcgcccttgccagcgtgagtagcgcgtacctcacctcgcccaacaggtc…	pAC23_pJW52_AL5000L
1.24	AV1	aaatcatgctaaaagcgtaaacgctttccagatagatgaaaaatcgctgtatcccttataggataaggctttggagcctttatctttagatgcgtggtgtgtgaaccaaaaattgccggtatgtaccggctcccaatccatttaattgacttaactgacagtaaagatagtgcttggccaaaagagatcctgactattgtgtgtctaagggaaaaaatctataagcggaaactctagcctacagatcaaaaataaaacccaagttgaaacgctctcaaatgcgatttcagccacatttttacttaagacatagatctcactattgaaatgagtaatcaggtcaaaaaacgcaagtgaacgccaaatagaggctatttttattctaatcgggatgaatag…	pAC24_pJW52_AV1
1.25	B21a	tcgagcgcccacaaccactgtgctggggtccccctgcccccatcactcgaaagcttcgaggacgcaggggaagtcacggccaagaatgccgtcaatggtgacgcatgcactggccggtgcccgtaggtattcccgacgcgttgtcgggaacacgggagggtggcgctaccgttatcgccaccagtggcgtgatacttgtagcgctaccggtgacgctactattgagctatggcagctaagacatacagcgttgatgaacttgcacatctgaccggcctatcggtgtcgggtatcaaaaaagcgattgcggagaaacgtatcaaggctcgcaagatcgggcgtagctgggcgattgacccgagcgacccgaccgtgcagggctggttgaccaaggccgat…	pAC25_pJW52_B21a
1.26	B264	cacacagctcttcagaggaacgtcgggcggtcgagcgcggcgtcgtcgcgtgtggagttgcgcgagcgggtggtcgaggtcgagaaggtggtgcatcggccggccacgacggccattgctcgtttgaacaggtctcacagaccatcagggtgcaacgcacccgcacggcagggctgtcccaagggggacgggctggtagtggacgtcatcgcagctgatactcatcgctcgattcctgccagggcgtgatggacagtgccgaccgagcatcccagctcattggcgatagctctcatggacatgccagtaccgcgtagctcccgtatcttctcgcgccgttgctgtgcccgggacaggtaggcctctcgcggctctgatgtccaccggatgatgctggcc…	pAC26_pJW52_B264
1.27	DK1	ctaatctggttgctctccttcctctgccgaaacagcgaacagcagaccggcttcttgtgcttcagccaactcacccaaaggcttcgtgatcagccattcgctttcttcggcagggtcatactcaggaagcgggggaagatcttcagggtcaagttccagattaagcgggagctgtgcgaggtcacagaaggtgaacttgattgcgatcaccttccgcccttccctcctcaactcgtagctgacatccagattgctcttagtattcagctcctcaactgccggatctatgactctctggcgaaggttgttgaatcgttgataggcatccgacaagccaagggcgacccgcaaggcttcaacctcgatgtaggcccatccagtattccgaaactgcatcag…	pAC27_pJW52_DK1
1.28	DOJH10L	gacgtccaaaaaaaggcgccgtgcgccctttttaaatcttttaaaatctttttacattcttttaggccctccgcagcccttggaaacattgggctcagaggatgttactggggacaaaaagggagcgaaccggggacaaaaagggagcgaaccggggacaaaaagggagcgaaccggggacaaaaagggagcgaaccggggatgttgctaaaatgtgtctcctttttgatcaaggtggggactcaaattatttgtggactaacttaatttgagtcccccataggagctatgctaaggccatgtccaatgagatcgtgaagttcagcaaccagttcaacaacgtggcactgaagaagttcgacgccgtgcacctggacgtgctcatggcgatcgcctcaa…	pAC28_pJW52_DOJH10L
1.29	GA1	ttgctcgtttgtgctcatctcttacctggagaagcttccataactaagcaaacggaggagctaatggtttgcgccatctccgccatcccacttcttcacagtagctcgcagaaagtgcatcggcaaggaacaaaactctaacgcatacttctcaatacctaacgcataccgtattattaattcttaataccatttatcattatgtttttcagcgtaatttatctgcagcggaaaggcaagatggattatcaacaacaacaacaacaagtagcccgacacgtggctagaactcttagaggacgcaatttccaagggtttccgatccggagaagctttgtattttctccagaacctagaacaccatcgcccatggtagagctgatgcgtacagccaaaggt…	pAC29_pJW52_GA1
1.3	GRT1	tctcagccccaaaagaaatacaccataagaataataataatcttcttattattcttatgcaatggttctcaaattaagaaagcccagtctgcgtttgctgaaaaaccgctcccactctgatctcacgcactcggcgagtaggcgggggggacccgatacctggacggcaacggggctcacgcctgcgtagagggttctgggaatggaggtaggtgcagggggaggcaacagagtgatgatcaagctaatcgtcgcaacagccagcatgagcagttgaatgattcggtcgtacatgtgaaggcactcctgggcctggaagatgactggaagcttgccgtcacgaccgattcgaaatcctcttgggttttttccgcccgaatcggattcgtcacgacgctg…	pAC30_pJW52_GRT1
1.31	LBB1	atgtgctgaaggattggagaatgacagtcatcaacttttttgttgcgctctttaattctttagcaaaaagctagatatcaaaaaagagcgagaccgggtattgcttcacgggttcgctcttatttttttatctggctagttgcctactggtactatgctgacaccctagcgggatgtttgcggtattgcactacagcggcaacgatggtagaaataataatagacaacaaaaaaagcctttagtgcaggtaacactagaggcgggctgtgttcaagtgctggtaacgctaaacacggttagacagacacaaaattatgatacgtttaaactttacattttgtcaagggtgacgtatcacttctaaagtacatatagcagttttcttctaacattatgtt…	pAC31_pJW52_LBB1
1.32	LP5402	tgccaatgagtttgattttctgctaatttcgtttaaaaataaaataatctattggctatgtacccttttactcaccactacggcagcaatataacacgtgaacagtttgaacctgttcgtcaggacctcaggtcctaaaaaattcgcgtaagcttactaaacagtggcaagtcgcacgtaactacattaattggatatttaaacatagcaactgctggatgagttactgatatgctactgcacgaaaattggaaatacaaaaagccaagtgccccattagagcctaccctaacggatcgaccaaaatcatcgtgagatgaggcctaaaatccgattcaaataagtgacccgaaacgatttctaagattgtttcgggtatttttatgggtagtcgtgtgt…	pAC32_pJW52_LP5402
1.33	Myong2	gggttgtgggccgatgtgctgcggtgggcgcgcagcggcgaactgcccgccgactggcgtagccatctgcccggctactgcgcccgcatcgccgccatcgccggtgaagaactgcgcgacgacatcgacggcctggtcctgcacgagttcaccaccctgccaccgcaaccgtgggagccctacgccactggcggggactggcgcaccgcgctcgacgcctggtaccgcgacagccttgccctgcacgaccgcacccaccagcaggacgaggaactgaacgcaagcaaaccgcaacagttccgactgcctccgcccatgccaggcccctacgacgccccgtcgccagccatcatcgacatgacccggcgcgggttcatggacgaagccgacagagccctc…	pAC33_pJW52_Myong2
1.34	NG2	atggtaaatctgcgcagacagccctgtgcagctgaaacgcggttacgtatagcttgccatatgtctagccatacgtaaccgcaggtaaaaggcatatttttcgcgtgtcatggctagtaaataacaccggtgtcatttagagtcagggaaagacaatgaaaaacgaagaaagccaccgggcggcaacccgatgactttcgcttatcacccagcacacacctgggagaaatcacggtcatgagtttacagactcatgcgcagaatgcgcacactaaaacacctacccgcgtcgagcgcgaccgtggtggactggacaacaccccagcatctgccagtgaccgcgaccttttacgcgatcatctaggccgcgatgtactccacggttcagtcacacgagac…	pAC34_pJW52_NG2
1.35	RCR	tccgccgccctagacctagtgtcattttatttcccccgtttcagcatcaagaacctttgcataacttgctctatatccacactgataattgccctcaaaccataatctaaaggcgctagagtttgttgaaacaatatcttttacatcattcgtatttaaaattccaaactccgctcccctaaggcgaataaaagccattaaatcttttgtatttaccaaattatagtcatccactatatctaagagtaaattcttcaattctcttttttggctttcatcaagtgttatatagcggtcaatatcaaaatcattaatgttcaaaatatcttttttgtcgtatatatgtttattcttagcaatagcgtcctttgattcatgagtgtcaaatattcatatgaa…	pAC35_pJW52_RCR
1.36	RK2	AGCGGGCCGGGAGGGTTCGAGAAGGGGGGGCACCCCCCTTCGGCGTGCGCGGTCACGCGCCAGGGCGCAGCCCTGGTTAAAAACAAGGTTTATAAATATTGGTTTAAAAGCAGGTTAAAAGACAGGTTAGCGGTGGCCGAAAAACGGGCGGAAACCCTTGCAAATGCTGGATTTTCTGCCTGTGGACAGCCCCTCAAATGTCAATAGGTGCGCCCCTCATCTGTCATCACTCTGCCCCTCAAGTGTCAAGGATCGCGCCCCTCATCTGTCAGTAGTCGCGCCCCTCAAGTGTCAATACCGCAGGGCACTTATCCCCAGGCTTGTCCACATCATCTGTGGGAAACTCGCGTAAAATCAGGCGTTTTCGCCGATTTGCGAGGCTGGCCAGCTCCACGTCGC…	pAC36_pJW52_RK2
1.37	RSF1010	CCATGTCGCGGGCATACTTGCCTTCGCGCTGGATGTAGTCGGCCTTGGCCCTGGCCGATTGGCCGCCCGACCTGCTGCCGGTTTTCGCCGTAAGGTGATAAATCGCCATGCTGCCTCGCTGTTGCTTTTGCTTTTCGGCTCCATGCAATGGCCCTCGGAGAGCGCACCGCCCGAAGGGTGGCCGTTAGGCCAGTTTCTCGAAGAGAAACCGGTAAGTGCGCCCTCCCCTACAAAGTAGGGTCGGGATTGCCGCCGCTGTGCCTCCATGATAGCCTACGAGACAGCACATTAACAATGGGGTGTCAAGATGGTTAAGGGGAGCAACAAGGCGGCGGATCGGCTGGCCAAGCTCGAAGAACAACGAGCGCGAATCAATGCCGAAATTCAGCGGGTGCGGGC…	pAC37_pJW52_RSF1010
1.38	SC101	gtacgggttttgctgcccgcaaacgggctgttctggtgttgctagtttgttatcagaatcgcagatccggcttcagccggtttgccggctgaaagcgctatttcttccagaattgccatgattttttccccacgggaggcgtcactggctcccgtgttgtcggcagctttgattcgataagcagcatcgcctgtttcaggctgtctatgtgtgactgttgagctgtaacaagttgtctcaggtgttcaatttcatgttctagttgctttgttttactggtttcacctgttctattaggtgttacatgctgttcatctgttacattgtcgatctgttcatggtgaacagctttgaatgcaccaaaaactcgtaaaagctctgatgtatctatctttttta…	pAC38_JW52_SC101
2.1	kanR promoter from pKMW3	TCAGtagcttgcagtgggcttacatggcgatagctagactgggcggttttatggacagcaagcgaaccggaattgccagctggggcgccctctggtaaggttgggaagccctgcaaagtaaactggatggctttcttgccgccaaggatctgatggcgcaggggatcaagatctgatcaagagacaggatgaggatcgtttcTG	pHLL216
2.2	CatR promoter from pDONR221	TCAGGAAGACTTTCAGgcggccgcattaggcaccccaggctttacactttatgcttccggctcgtataatgtgtggattttgagttaggatccgtcgagattttcaggagctaaggaagctaTGATAAGTCTTCTG	pHLL217
2.3	ErmR promoter from pMarA	TCAGGAAGACTTTCAGtagataaatctctcatatcttttattcaataatcgcatccgattgcagtataaatttaacgatcactcatcatgttcatatttatcagagctcgtgctataattatactaattttataaggaggaaaaaatatgggcatttttagtatttttgtaatcagcacagttcattatcaaccaaacaaaaaataagtggttataatgaatcgttaataagcaaaattcatataaccaaattaaagagggttaTGATAAGTCTTCTG	pHLL218
2.4	AmpR promoter from pMarA	TCAGGAAGACTTTCAGcgggagctgcatgtgtcagaggttttcaccgtcatcaccgaaacgcgcgacacgaaagggcctcgtgatacgcctatttttataggttaatgtcatgataataatggtttcttagacgtcaggtggcacttttcggggaaatgtgcgcggaacccctatttgtttatttttctaaatacattcaaatatgtatccgctcatgagacaataaccctgataaatgcttcaataatattgaaaaaggaagaTGATAAGTCTTCTG	pHLL219
2.5	apFAB68 promoter	TCAGGAAGACTTTCAGCTGACCTCCTGCCAGCAATTGACATCAGGAAAATTTTTCTGTAGATTTAACGTATCCAGGATACATAGATTACCACAACTCCGAGCCCTTCCACCagctgtcaccggatgtgctttccggtctgatgagtccgtgaggacgaaacagcctctacaaattttgtttaaGCACTACAGCAACAACATAAGGGGGTATTGATAAGTCTTCTG	pJW64
2.6	dnaE promoter from Bacteroides thetaiotaomicron	TCAGGAAGACTTTCAGaatgatattgtgtgcaaaaatatacttattttaaaaaaacagcaagtaaatgagcagagaaatgcgagtgttgataactttttgaggattatttttgtttataacgcgggaggtagtaattttatgccttcaaattaactacttatcaTGATAAGTCTTCTG	pJW66
2.7	Lig promoter from Bacteroides thetaiotaomicron	TCAGGAAGACTTTCAGGCTCGTTTCATGATGGAGCAATTGAAGAAGCCTTCAATCATTTCGGGTAAAACTGTTATAATATCAATACGCATAATCTTTATAATTTTTCGCAAAAGTACAAATATTCAAAGATAAACCTGTATTTTTGCCTTAAACAATCGAAGAATGATAAGTCTTCTG	pJW78
2.8	Glycosyltransferase promoter from Echinicola vietnamensis KMM 6221, DSM 17526	TCAGGAAGACTTTCAGTAACGTTTCTTTTCAGCTAGGGGTGTCGTAAAAGAAGGGCTTTTTGTTACGAGAACATAATATCTAATGATAAGTCAGGTAATGTAGGTGGAGAATTGAATTAGTTTTTATATTTGATTTTTGAAATGAACTTTGCAAAACCCATTACTGATAAGTCTTCTG	pJW82
2.9	Glycosyltransferase promoter from Pontibacter actiniarum	TCAGGAAGACTTTCAGGGGATCGGCACCATTGTTTCAGGGGTGTTCGGCTTCCTGTCCGGCCTGTTTACCTGGCTGTATGTGGAGTTTGTGGACACAGAGTACATGGGCCGCGTAATGGAGCAGCAGCGCGAGGAGATGATCCGCCAGGGCCTGACCGACGAGCTGATAAGTCTTCTG	pJW85
2.1	promoter sequence to express Erm marker in Btheta RB-TnSeq library	TCAGGAAGACTTTCAGaaagagttaaggaaagtgaagcatcttcgatgctggagtgggatatactaaattacctaaaaaagtggcgcacaaatttgcgcgccacaattattattcatacctttgtggaccgtattacaaagaacccaatcatTGATAAGTCTTCTG	pHLL264
3.7	KanR gene from pKMW3	GAAGACTTTGATGATTGAACAAGATGGATTGCACGCAGGTTCTCCGGCCGCTTGGGTGGAGAGGCTATTCGGCTATGACTGGGCACAACAGACAATCGGCTGCTCTGATGCCGCCGTGTTCCGGCTGTCAGCGCAGGGGCGCCCGGTTCTTTTTGTCAAGACCGACCTGTCCGGTGCCCTGAATGAACTCCAAGACGAGGCAGCGCGGCTATCGTGGCTGGCCACGACGGGCGTTCCTTGCGCAGCTGTGCTCGACGTTGTCACTGAAGCGGGAAGGGACTGGCTGCTATTGGGCGAAGTGCCGGGGCAGGATCTCCTGTCATCTCACCTTGCTCCTGCCGAGAAAGTATCCATCATGGCTGATGCAATGCGGCGGCTGCATACGCTTGATCCGGCTAC…	pHLL238
3.8	KanR gene from pRL27; no BsmBI site	GAAGACTTTGATGAGCCATATTCAACGGGAAACGTCTTGCTCGAGGCCGCGATTAAATTCCAACATGGATGCTGATTTATATGGGTATAAATGGGCTCGCGATAATGTCGGGCAATCAGGTGCGACAATCTATCGATTGTATGGGAAGCCCGATGCGCCAGAGTTGTTTCTGAAACATGGCAAAGGTAGCGTTGCCAATGATGTTACAGATGAGATGGTCAGACTAAACTGGCTGACGGAATTTATGCCTCTTCCGACCATCAAGCATTTTATCCGTACTCCTGATGATGCATGGTTACTCACCACTGCGATCCCCGGGAAAACAGCATTCCAGGTATTAGAAGAATATCCTGATTCAGGTGAAAATATTGTTGATGCGCTGGCAGTGTTCCTGCGCCG…	pJW19

## Sheet: Plasmidome_subset_plasmids
Plasmid name	Original plasmid sequence	Plasmid length (bp)	DoriC predictions	OriV Finder predictions
GW456_c_scaffold_206	GAAATTTTATTTGGTTGATGCACTTGCACAACTTAAAAGTGGTGTTGATCCAGATTATGTTTTTGATATTTTAAGCTATAAAGTCAATACAGAACAATTTTATACCATTGCTAAAAATTTTAAATCCGTCCTAAAAAACGGTGGTAATCTTGTCAGTCTTGTTTCGGTTCTTGAAGAAGAAGCATACATGGTCGACAATGAATTTGAAACAAGGATCGTTGATACCTTCAGTACTCGATTACTTCTACACGTATTGCTCCTTGGTTCCTTTGGTTTTCTCGTTGGTTCTTTGCTTCTTAGCCCTGATTTAAGAGAGCTATACATGCATACAGACGGTGGTAAAGATGTATTATTTTTTGCATTTTCTGTGTTTGTGGTCGGATTTTTATGGAATCTGAA…	32767	None	None
GW456_c_scaffold_215	GAGATCAAATATGGATAAAGAAGAAATGACTAGGAAACTAGCAGAATCAGCGCAGGCGTTTGCCGAGCCAATAGATTTCGATAAGCTACTCAAAGATGGACTCTTGATTCAACATGGTAAGTCGTACTACGCTCCAGATATCAATGCCCTTCCAGAGAAACTTGCTAAACGTATAAAAAATGCAACACCAACAAAAAATGGCCTCAGAGTCACTTTTTACAAAGAGCGTAAATCCATGCAAAAGCTGGCGGAGCAGCTAAGCGACTATCTTGAGTAAAAACATAACAAGGCCAGAAACAATCGCATCAGCAAGCAGTGCGGCCGGCAGAACTTCACGTTATAAAAAATAGGAATTGAGCATGTGGCCTGACAATGAAACAACACTCGATTTTATTGGGT…	32767	None	None
GW456_c_scaffold_1274	GAATTCAAGCCTTGCGCCGCTTGCATTGCTTCGCGTTCTTTACGCATCGCTAAATCTTTTTCGGCTTGCTTTTTCAATTCAGTATCAGCAAGTCTCTTTGCATTTTCTTCTGACTTATCTCCAGAAAATTCAGGTGTCTTGTTACTCAAATTAACCCTAACATTTTCTTTTTCATTCTCTTGCACTCGGGCGAATAAATCAGGGGCGGAACTCTGCAAGGCAGCGGAGTAAACTGGACTCACGCTTGCTTGCAAAGCCATGTCACTACGCAGGTGGAAAGAATCAAATTCCCCGCGCTTTCCCAGTGCCACAAAGTCGGCATGGTCGATAATGTCGCGGGACGCTCTTGCTTTGGCTTGCTCTTCCGTCCAGGCTCTAGCGGTTGCCTCGCGGTCTTGC…	23289	tttggattgtcggggcttttattggagccagccaagagcgcgaagctgtcgaatacctagcaaacaaggggcgtgaaaataactaggctgtggataactttacgtcatagcacccctgctcttaaaaaaagttcgtcatagcacccctgaattgttaaaaagttcgtcatagcaccctttaaagttcgtcatagcaccctttaaagtccgtcatagcaccccgccacccttcggggaaaaaaccgaaaaaccccattaaaacaacgatttaaaacggcgctaaaaccgcgctaatcatgttttaatctttctaaatcttttagccaaccaaaccacgtacttcgcggataaacaaaggctatacggttgaaatgcggcgcataagcgccgttatagatc…	None
GW456_c_scaffold_1417	AATCCTCCCGCAATTCTGCCGTGATGCGTCACCCTGACGGCGATAAAATCATAATTGCCCGCAATGAAGGAAATAATAATTGGATTTTTTTTAGTGTTCGGGATGATCGGGAAAATGGAACCATCATTGATTTTATTCAACGCCGCGAGGGTGGAAACATCGGCCAGGTTCGGAAGATTTTACGGGGATGGCTTGGTTCATCGCGTCCGGTCGTGCAGCTTCCTTTGTTCGTTCAAGACCTGGAACCCGTTTCAAGGGATCGGGCGGGGGTTTTGGCAGCCTGGGAACGGGCGGAAAGATGCCTTGCCCTGCCCTATCTCACTGCACGGGGATTATCGCCGGAAGTTTTAAGCTTTCCAATTTTTTCCGGTTGCGTTCGTGTGGATCGGCGCGGCAATG…	21695	tgaaggcggggcaatagggaaagaaggatcgagggttgcagattttgccccgttgggcgttttctggtcatagcggtaggcttcccctccctcatcactcgtccggcaacacaggtggcgtttttgctgtatctctgttttcgcggccatgccagattttgataatgataattttatcgtctgttacgatatatcgcatccagtaaccagcctgaccaaaggaaataaaaacttccctcaattcgggattatcaatgtccatcacttggcggccaacaaaaggaagcttaagcagcctgtgtgcagcttcaataatccgttttgccgctcgttgcgcggcgttgggattgtgtacacggataaactcccgaacacggtctaaatctgcaatggattcgg…	TATTAACAATATATCTTTATATATAGATATATTGTTATATAGCTATAAAGATATGTAGCTATATATCTTTCTCTTATGCAATTTGCGGTTTGCCATATTTTTTAAAAAGGTCGTTCAGGGCTTCGGTCAAAAGCGCCTGCTGTGTTTTCTCCGCTTCAATTGCAAGGATAGCCAATTGCTTTTTGGCGGATTCCGGCAATTGAAAAAGTTTTGCCTTCCGCCCTCCCCCATTTTCGGCTTTCTCGGTTGCCGTTATCGCCTTTGTTGCCTTGTCTTCCGGCACCGTGGCGAACACATTGCCGAGGCTTTGGCGCTTTGCTTTGCTCATGGTCTGTTACTCCATATATATAAAGGTAGAAGTTACTCTGATATAATAATATAAAGATAACTATATATCTA…
GW456_c_scaffold_2832	AAATGAGATCAGGCCGTCACCGATGAAGTCGAGCGAGTCGGCTTGCAGCGCCTGCGACCCCGCCAAGAAGCTGCCGACGATCTCCACCATGCCATAGCCGATATTGAGCAACACCACGATCCATAGCGCGCGCTTGTAGGCTGGGGTCACATGCGACAGGTCAGGGATCTTGTCGTCGTCCTCATCAGCCGTCGCCCCGGCCGCTCTCGGCTCGCTCATGCGGTCGAGCTGGTAGCCAAGGCCGGTCACCGCGCTTTCGAGTGCCGGAAGCCGACGCGCCGGATCATCGACCATGAGCGTCATGATCTGTGACGCAATCGACACCTTCACATCATCGACACCTTCGACTTTACGGGCCGCACCCTCTATCTTTGCAGCGCAGGAAGCGCAGTCCATGCC…	12998	None	None
GW456_c_scaffold_3481	GTCTAAATAAGAGCCATGAAATACACCTCACCCTCCCGTATCAAAAGGCGGCCGTTCATTCTCCGTAAATTTTAGTTCTCTAACACTTGTGCAAAAACAGCCGCCATTACAGCAATATCAACATTACTTTTAGTATTGCCATTTCTTAAAAGGGAAATTGCGGCAGTGCGAGCTAGCGCAGAGTCCGGCTTTCCCCTGAAAACGTTCAATTCACCATGTCAAATTCCAAGGAAAAGGTCAGCCACTAAAACGCCCAAAGCATCGGCAATCCGCACTATTTTCTTGACCGATGGATTGACCTCTGCCCGCTCAATTGACCCAATGTATGTCTTGTCTAAACCAGCCTCGGCAGCCAGATACATCTGCGACCAACCACGCCTTAACCGGGCGTTCTTGATG…	11125	gccatcatgagagaaaagaccgacgtttccgccggcttgccgagccggcggcttccggacactctacccccagcgcttcgcgctggaggtaatcgtgccggttcacatcgcccgacaaagacctgtaagatcagttatgagtgaccaataaacctaatgacacagtttgattgacagatccgtttcatgttttttaccttgtgggttgttgaatggatgtatccatgggcatctacagacgggcagcaaaacacaaagcggtctaaccgcctggatgtttcacttgtaactagttgcctggtaaggtgttctgggttttgcctgtctaaataagagccatgaaatacacctcaccctcccgtatcaaaaggcggccgttcattctccgtaaattttagt…	TATTGCACTAGGGAGCCCGGAAAAGCAAAACCCATGTGGGTTAAAATAGTTTCCAAGGGGGGTTCCTCCGACATCATTTGGGGGGTTCCTCCGACATCATTTGGGGGGTTCCTCCGACATCATTGGGGGGTTCCTCCGACATCACCCAAAAATCCTTGACCGAAAATGAGTATATACACATGATGTAATTGACATGAAACCCGCAGCCTGTCATTCTCACAGCGGTTCAGGGGCGAGT
GW456_c_scaffold_5343	ACCCAGAACCCGCCGAAGTAGCGCCAAGCCTCTCTGCGGGCCTCTCCTGCGGCTTTGGCGTAGTCTCGGGCGGCGGAGCTGGTTTCGGCATGGCTTTTCGCGATAGCACCGCTTGCGGCATCCTTGGCGGCGAGGATGGTTTCCAGCGCCAGTTTTTCCAACCGTAGGTCCATGCGCTCGGAAATGGCCTCGTAGACGGCTTGCCCGGTCTGGGACATCGAAGCCACGCCTTGGACAAGTTGCTGGTTCAGGGCTTCGGCCTCAGTCTTGTTGAGGCTGGTTCGTTGGAGATGTGCAATCTGCTGCCCCATGCGGGCCAGCTCGTCTGCCAGAATTTCGAAGGAATCTTTGACTTCGCTCATGCTTCACCGGCCCCGGCGCTGTGCGCCTTGGCGTCGA…	8096	None	GGGTGATTCTTAGCTCATGTTCGTGCTATCGGGAACCAAGATTCGTGCTATCGGGAACCAATTCCCGAGGCGGTGCCCTGAGTGCTTCCGTTCGTGCTTTCGGGAACCCGTTCTCATACCAAAACCGTTCGTGCCTTTCGGAACCAAAATTCGTGCCTTTCGGAACCAAAATTCGTGCCTTTCGGAACTATCCACAGGGTTAATGCATTGGTTTTGAAAGCGTTCTGGCATCCGTAACACTACTCCGTAGGTAACACTAATAACACTAGGGCTTTTCGCCCGTATCGCGGCCAAAAGACGACCGCCTACGCTTGTGGCAAGCGGTGGATTTGCCATGAAGGAGGCAGGGGCGGCGAGG
GW456_c_scaffold_6029	TTTTGGCCTGCAGGTGGTCGAGTAGAATCATGGAAGAATCTTGTTGTCTTTGAACTGTCCGACGATTTTCGTGCCATCTTTGGAAGTAGCTGTACCCCAGCCGTTCATCTTGCCGTCTTTGAACTCCCCAACGTATTTCGTGCCATCGGGATGACTCATCGTCCCCTGACCGTCCCCCTTGTTGTCCTTGAATTCCCCAACGTATTTCGCACCATTGAGGTACGTTTGCTCACCCTGGCCATCCTTCTTGCCGTCCTTCCATTGCCCGACGTATTTCACTCCGTCGGGGGAATTCATCGTTCCCTGACCGTCCATCTTGTTGTTCTTGAACTCCCCGACGTATTTCCCTCCATTTGGGAAGGACATGGTTCCCTGGCCGTTCATCTTGCCGTCTTTGAA…	7364	agcaaagccccgcttggggagcctatccgcatcaaccgggcaaagctcttgcgggccattgggagacatgcggggaagtacgaatatgaatggcttcggcgcaccgcccaggcgttgagttgggccatgatttccattgtctcccacggcaagtacgagatcgaggaaaagaaggcgagagggagccagccagcggaaaagctcctgcacatgattgacggctacgactacgacccggagcttgaagaatacgtgttgagggtcgacgagcgttggcggcacctgtacggcaacggagaatttgccctggtggattggggcaagcggcttcagatcggacgcggccaggacttggcgaagtccctgcaacgcctcatcgtgaccagcgcggacgtggag…	None
GW456_c_scaffold_15459	GGGGTACTGGGGGTCCGGGGGCTGTAGGCCCCTGGCGCACACATTGCCGCAGGCAATGTATAAGTGCGCCCTTCACTTTCGTTCGGGATTGGCCACCCTTTTCTTGTGGCCGATTCTGAACGATTGCCGCCACCCTGGCGGCATGCTATGATTCTACGCCAAGGAGACCATCATGGCAACTGAGAAGAAACCGCGAATGACCACTGAAGAGAAGATCGCCGCGCTGGAAGCTAAGGCGGCGGAACTGAAGAAGGCATTGAAGGAAAAGGAACGAAAGTCCAAGGCCAGGGAATCCACAGCCAACCGGAAACTCAGGACACGCCAAATGGTTATCCTGGGAGCCGCCCTGGTCAAGTCCTGCGAGAGTGGCGAGTCGGACGCACTCAAGGCATTCGGCAA…	3832	None	TGTAACCTGTAACGATACAACGGTCAACGTAATAACAGCGTATGGATTCGTTACAGGTCGCGGTATGGATTCGTTCCAACAGCGGTATGGATTCGTTACAGGTAGTGGCCTTAATTCATTGCACTACAATGCAATATTTTTCGACACATTTTACATTCTTTGATAAACATGCCTGCGGCGGCCTGCGGCCCGGCCTTTCGGCCTCCTCGCTGTAGTGAAAAAGCAGGGGAGAGGGGAAGGGGAAAGGAACGCCAGGAGCCTCCAGGAAGGCCGTAGAACGCACCGGCCGCCCTTTCCGGCACCTTCCCACCGCCGAACCCTTCCAGGGCCGTTTTGAGGCCCTTCCAGGTTTCGACCGTGGAAAGCCTGCCGGCCCGCCGTATTTACAATTGTTTACAA…
GW456_c_scaffold_23147	GATTGGGGCCTGACGTGGAGCGCGGCGGGTGGTCGATGTGCTCGAAGAATCGTTCGAGCTGGGCGCGGCGCTCTGCCCTGTCGCCCTGGTGTTGATAGCCCGGTTTCAGCAGCAGGGCGTACTCCCGGTAAAGCGCATCGAGGCCCTTCTGGCCCAGCGGCTGCACCTCGGTTTCGGTGGCGCAGCGCGGGCAGATGTTCAGCGGCTCAAGGTGTGCCAGCGGCTGGTAGGCCTCGGCGTCGTGGATGGTGCCCAGCCACCCACAGCGGGGGCAGCGGCAAGGCTTGTCAGCGTCCATGGCTACACCTCCGGGCGCTGCAGGCCGGCGATGATCTCCCCTGTGCTGAGGTCGATGCGAAGCTGGCCACGGGCCTCCAGCTCGGCCTGCGCGGATGCCGT…	2916	ccctccgtcactaggtcatcactaaacaaaactggccgcaaagccgcgccagtgctgggtttgggcggtgcgtcactaccgagtagtgacgcactcggggcacttcaaaaagtgcggtcacgcttttttgtcgctctcgtcgatgaccttgaacgcatcgaagagattggggcctgacgtggagcgcggcgggtggtcgatgtgctcgaagaatcgttcgagctgggcgcggcgctctgccctgtcgccctggtgttgatagcgattggggcctgacgtggagcgcggcgggtggtcgatgtgctcgaagaatcgttcgagctgggcgcggcgctctgccctgtcgccctggtgttgatagcccggtttcagcagcagggcgtactcccggtaaagcgc…	GACTAAATGCTAAATCCTGATACGAAAAAAATCAAGGATGATCTAAAAAAGATCGCGACGGATCATAGCTGGTGATCCAGTGACGTATCACAGCTGGTGATACGTCACTTGAGCACTGGCGCGGCTTTCCAGCCGTTTTCCTCTATTGATCTCTTACACAGGGCGGAGCGCCTGCGGCGGGCGGGTACCGGGTGGCGCAGGCGCTCCGCCCTGTGGCCCGGTCGCCCGTGGACAACCTCGCCCAGTCCGTGGACGGCGGGCACAGCCTGCGGCTGCACCCTGGCCGCCCACCGCCTGGGCCGGGTTGCCCACCGCCGCCCTACAACGGGGGGCACGCCCCCCGAACCCCCCGCAGCGCTTTGCGCCGCCCACCTTTTTGAAACTTCCCAGAAGCCCGAA…
GW460_c_scaffold_45	GAATATGATTCCCGAAAGGTATCTAACGGTTTTAAAAGCAAATATATGGAGAGAAGGAATGACTCTTACCAAGGCAGATATTGTCGAGAAGGTATACACCGTTCATGCAAGCATGACCAAGGTCCAAGCTGTTGAGGCAGTCGAAGCAATTCTTCGCCTGTCAAAAAATGCCCTTATAAATGGATCGGATCTGATGCTTAGCGGCTTTGGAAAATTCAATATCAGAGACAAGAGTCCTCGTAGGGGACGAAACCCAAAGACCGGCGATGATCTCACTCTCGAAGCGAGAAGGGTTGTTACATTCAAACCATCAGGAAAATTGCGAGAGAAAGTTAACGAAGGTTCTTGAATCTTTTCGGGCATGTTTGAAAAACTGCCACTCCTGTTTTTAGCTACAGG…	32767	None	None
GW460_c_scaffold_67	CGCTGGTGGGATGCCGATGTCCGGTGCTGGCGGTCGGACCGGGGCAAGCGTATTTCGATGAAAGCCGGGTTCGTCCTGGCGTCGGTCCGGGTGACCTATGTCGTCCTGGCCTGCGCGCACCTCGATCACGATCCCGGCAACAGCGCCTCTTCGAACCTCAAGGCGCTATGTCAACGCTGCCACATGATCCATGACGCAGCTGAGCATCGCTGGCAACGATGGTGGAATGTCTTTCGGCTCCGTGCGATCCGCGATCTCTACGAGGATCCTCGCGTCACGCGCGAACGCATCGCCAGTCGCTAGAGATCGATGTTTCGGGCGCGCATTGCTTCGGCTGCAAGGTCGGCGATCGGCCCCTGCCCTGAGGTGGCATCATAGACTTCGGCTACATCGTGATCG…	32757	caagcatccccttggtgagattcacctgctcgatctgatgctgctctgtatctaccgggataggcgccggtcgcatccagcggggtaggaacgccagcacgcgcgacgggagaagcggccgataagcatttgaggtctgctcgtagcggggacctgccccttgtccggcaacacgcttgaaccggcgctgccgcacgatgaagccgatgtcctctaatatcgcgagcgcgcgagtgatcgtcgcgcgtccgaggtttgttgcctcggcaaggtactcgtagcttggaaagacgcgtcctttgttcaggcgagccagcgtcaggatctcctcgaacaccctcaccgcgcttcccgtaagggtcgccagaacgcgctctgcgacactcagtgttcgctccc…	GTAATGGGCAATGACCCTGAGGATCGTCGATGTCTGTGCATTCTACACGCCTCATGGTGGTGGAGTAAGAACCTACATTGAGCGCAAGCTGCGCGCGGCTACGAACGGTGAACAGGCTGTCTTCGTTGTCGTACCGGGCGAGCGCGACGGAATGGAACGCGTTGCCGATGCCGGATGGATAGTTACCATCGCCTCACCCAGATTTCCGCTAGATCGACGCTATCGGTACTTTGCCGACGAACCTGCGCTGCACGCAGTGCTCGACCAACTGCGGCCGGACGTCATTGAAGCTTCGTCGCCATGGTCGAGCCCGGCAATGGTCGCCCGCTGGCGGGGCTCTGCCGTCCGGTCCCTGGTAATGCACGCGGATCCGTTATCCGCATATGCGTATCGTTGGTT…
GW460_c_scaffold_467	AGAGCGTTCCTAGAGCACCCGGTGTGTGAACCCACGATAGCCAACGCCTTAGTTCCACCGAGAGGTGGTCTTTGGTCTTGCGTAGCGAAATGGTTTCCGTAATCCAGTGTGGCTAAAATCATGCCGGATTTTTGAGTGTTTTAGCATGCTTCCGCCTTCAGAGTTTCTAACTCTATAACTTCAGTAGATTCCCGACGAGTAAGCCCTTGATAAATAAGGGGCCTAGAGCCGATAGCGTGACAATCCGGGGGTTTAACGTGACGAACGGGGGGCTTCGGTCGTGACATCTAGGGGGGGGTATCGTGACAAATTGGGGGTCTATCGTGACGGATGGGACCTTTGCTATCGCTTCGCTTTGAAATTGAGCTGAACTCCAGAATATATCCAGATTTGTCAGTG…	32767	None	GGCGACACCGACCGCTGTTTATTGCTCTACACCGGCAATGTCCCATTCGAGTCTGGTAACGGTGCTGAGAGTCCGGGAGCGTCCCTTACGGGGTCTGCAGGGTATTCTGTGGCAAGACCGCCCACGGCAGCGCTTACTAGGGCTCTACGGCCCCAATGCGGGCGTTAGGGCATCTACCTGACGCCAATGCCGTCTCCCAGGCGCGGTTTGCGCTCGGATCGATTACCGCACCGACACCGAATATCGCAGGGCTTTTGATCCCAATCCTCGTTTAGAGCGTTCCTAGAGCACCCGGTGTGTGAACCCACGATAGCCAACGCCTTAGTTCCACCGAGAGGTGGTCTTTGGTCTTGCGTAGCGAAATGGTTTCCAGAGCGTTCCTAGAGCACCCGGTGTGTG…
GW460_c_scaffold_575	CCGAATCCGGGCAAGGCTCCCCTGCCCAGCTCGCCAGCCTGTTCCGCGTGTCGCGATCGACCGTGCAGCGCGTGTTGCGCGATCATCGCGCGCAGCAGGTCGCATTGTAGTTGTTCCGCAAGTGTTCCGCTGTGTATGAAGGTTTCGCGCCGAGGGGTCGGCGGGTAGGGAGACGTAATGAGTGATGAGGACGATCTAGACGCGACGGCTCCCAAGCGGCGTAAGGCAACGAAGAAGGACCAGGTGACGGTCGCTTTGCCGAAGGCGCGTAGCCTGCAATCGCCAGGTACCAGCTCCGTCGTGTACGTCCCTGTGATCTTGAAGCTGTTTCGTGATCGCTGGCGGCCGGGCGCATCGACCGTGGTGTTCTCGTTGGACGATGTTCGCACCGCAGTTGAG…	32767	None	None
GW460_c_scaffold_954	ACAGAGAGCCATCCCTGCCAGGATGGCTTTTTTGTTTTCAGCGCCGCGCTATGTTTGTTCTTCCTGCACTCGAAATTCGGTTACCCCGATTTCCTCCTTCAGCGCCTGACGCAAAACGTCCAGGCTGCGAAATTTCCTCGGCTTCTTCCCATTGACCGTGCACAGCTCGATGTCGCCACAGCGCACTTTGTATGTGCCCTGCGCATCCTGCACAGCAATCCACTCGCCCAGCGTGCTAGTGCCGGCCTTGCGAATTTCCCTCACAGTCATCTGTTGCGCGGTGGTCATAACGCCTATTGTAATCACGAAACGGGGGCGATTGTGAGTAAACCTTTGCGAATGTCGCAATTAGCAAGTTCGGCATCAGATTTTTTCAGGTTCTTCCTGGCTAAGCATTCA…	22846	None	None
GW460_c_scaffold_1021	ATTGATTAAACGGCTTGTGGCAATTCCCCAAGTGCCGCCGATAGCAGTCCAATCCAAATCGCCAGCATCTCTACCATTCAGCAAGAATCCAAGCCAGTACATATACGGGCGAAGCTCTCGAATATAAGACATTCGGTTAGCATAGGGTGGAGAAGTAATGACAAGATCAAAAGAACCACTAACCACTTCAGCTGGGTTTCTTGAGTCACCAAAGACAACATGGCCTTCACCAACAGGGTTTTCGTTGGCACCACTTAGTACAAAATGAACGTCTTCAGAAAATACCCCCATCATATCCATGTCTAAATCAAAGTTAAGTCGATCATCATTTTTAAACGACATCGATTGATGATTGAAAGAAGCATTCGACAATCCGATTAAAGATCGGCAAAAGGCAAT…	21696	ctacctttatatatatggagtaacagaccatgagcaaagcaaagcgccaaagcctcggcaatgtgttcgccacggtgccggaagacaaggcaacaaaggcgataacggcaaccgagaaagccgaaaatgggggagggcggaaggcaaaactttttcaattgccggaatccgccaaaaagcaattggctatccttgcaattgaagcggagaaaacacagcaggcgcttttgaccgaagccctgaacgacctttttaaaaaatatggcaaaccgcaaattgcataagagaaagatatatagctacatatctttatagctatataacaatatatctatatataaagatatattgttaatattatacctttatcgctttccggcggcagaagccaatgaaagc…	TCTTTCCCCTTTTTGGGATGGTAGGCAATATCTCTTATTTTATGAATGGACGAATAAATCAAGAAAAATCTGTGATTCGACAAAGTCTTAACCTGACATCCCGCCGCTTATTCTTTACGCATATACGGAACCGCTCCGCCCTGTGGATAAGTTACGCTGAAACGGAACCGCTTGCGCTGAAACGGTATCCAAACCACCTAAAAAGTGCGCTGAAACGGTATCCGATCTGCGCTGAAACGGTATCCGATCTGCGCTGAAACGGTATCCGGATCAACCCGCAAAGGCTTACTGTGCCTTGTGTTGCAGGGTGTCCCCTGTATACCCTATACACAACCTATAATTAAAAACACCTGTAGTGAAAAATGGGAGGGGCAGAACCAACAGCAAAAACACTCAAAG…
GW460_c_scaffold_1116	CTGCTGCGCGCGATGATCGCGCAACACGCGCTGCACGGTCGATCGCGACACGCGGAACAGGCTGGCGAGCTGGGCAGGGGAGCCTTGCCCGGATTCGGCCTTGGCGATGATCTCGGCGCGCTGTTGCCCGTTGAGACTCGGCCGTCGTCCAAGATGCCGCCCCGCCTTACGCGCATGGGCCAGTCCGTTCATGGTCCGCTCGCGGATCATGGCGCGCTCAAACTCGGCGAACGCGCCTAGCATCTGCGTCATCAACCGGCCGGGAGCGGTGGTGGTGTCGATCGCCTCCGTCACCGATCGGAACCCCGCGCCGGCGGCGGTGATCGCCTCAAGAGTGAACAGGAGGTCGCGAAGCGAGCGCGATAGCCGGTCGAGCTTCCACACCACAAATACGTCCCC…	20499	None	None
GW460_c_scaffold_1412	TGCTTCTACTGCCGATGTAACGGTAATGGCCACCTGGTCTAGCTCTGATTTAACCAAAGCGACCATGGCCGGGGCCACAGCGACTGGCGTAGCTGCTGGAACAAGTACAATCACGGCTATCTTCGGCGGTCAATCTAGGACAGCTAACTTAAAGGTTACTAATCCTCCATCAGCTGGCGGGGGAGGCGGCGGGGGTGGTTACGTCCCCCCTTCTCTAAATAATATAACCGTTTCTCCTGATACAAGTAGCATAGCTGTTGGAGCTACCCAAACGTATAAGGCTACAGCTACTTACTCGGATGGTTCCATGACTGATGTCAGCAATACAGCAGCCTGGTCCAGTTCTGATTTAACCAAAGCAACAATGGCCGGTAAGGTTACTACCGGGATAAGTGCCGG…	17347	cattttgatcaggactacttaaactacttttttgacggagatcctgagaaagctgggaaagaagttgatcggaatctcgaaatgtttgataagttatatattctggggtgtaagaaatgcggttcctggtatgtgtgggtagtgtagtatagtgtgtaataagggctgctaattcaactggtgagacattcccaaaacgtatattgaatgctgttgcaataacattcaatatcggactcaaagcaaatagggtaagtcctagaaggcacttttaaggcttttaaagcttgttcgagatattgaaatactcactctatcggataagtagagctacgacctaaataataagcttagaatctatttttatcctaaaccttaaaggtacttaccaggggtttt…	CAAAGCACGGAACGTTATTCTACAAAACAGGAGGCTTAATTGTTTTGGTATTTCATTTTAAGTCTTTTCCTGGGTTTTGGGTTGGTAAGGTAAATGACCCCATTCCTTTACAGTGCAAAGTTCGTATTCTTAGAAGAATTGGTGTTTATTCCGATAAGTCTCTTATGGTTAGTTTTACTCTACCTAATTGGAAAAATTGTTAAGGGGGAATAAGTCATCCCCCTGATGCTAAAAACAAGCTGGTTCGTACCGGCTTGTAACCTTCTAACGGAATTTTTTTCCCATAATTCCGTTGCCGTTCGTTGCGATTTATTTATATTCATTTCTCAAAAATTAATTCTCGACATAAAAAAGGGAATTTTTCACTTCATGGCGAACTACTTAACCCTAGAAACACAA…
GW460_c_scaffold_2324	CGCCAAACCCGTACTTTCCGCTCATGCGGCCCTCGCTTTCGTAAGGGTATCAATAACTGCCTGGGCGTAGTCGCGGGCGTTCTCGATGGCAGACGCAACTTGCTTCTGAGCCTTTTCGACTGCCGAGGCCGCCTTCCCCTTCATCTCTTCGGCAACCAGATCATGCAGCTCCGCCAACAAGAGACTGTCACGGAAAATCCGCGTGTAAGGGGCACGGCGGGCAATCCGAACGGGCAAAGTATTGATGTTGCTGCTCTCCATTTCCTGCCGGACATCTCTTTCGTCGGTCGTCAGGAAGGCCGCATTTGTGCGCGCGAAAAGCAATGTGTAGGCGATTGGGCTTCTGATCATCCGGGCCGTGGTTTCGACAAGTCGCACCGCCTGGGCCGCTTGTCGCGC…	12888	gcgtgttctatgccgagtgaagctcaagctggctggctgagtgttatatggtgttagaatctgtgttacgttgtggataagtacatgtaaggcattgatctaagatcaatattctgaccgccccgtgtgcagagtcacgaaagagcgtgtgcagagtcacgaaggaacgtgtgtaaagtcacgaaagctgcctgtgctgtgggtgaaatcacgaatggccttgacggcgtgtgtgaaatcacgaaagtggatgcatggtgggtgaaatcacgaacgaagctaaatctccgctgctgcctgatcggttcgaacaggctgacctgttcgtatgtgatatttttgatgccgcgcctaagggcgatatggcctcgatggcgcatccgatcttctcgctttcga…	AGCTCAAGCTGGCTGGCTGAGTGTTATATGGTGTTAGAATCTGTGTTACGTTGTGGATAAGTACATGTAAGGCATTGATCTAAGATCAATATTCTGACCGCCCCGTGTGCAGAGTCACGAAAGAGCGTGTGCAGAGTCACGAAGGAACGTGTGTAAAGTCACGAAAGCTGCCTGTGCTGTGGGTGAAATCACGAATGGCCTTGACGGCGTGTGTGAAATCACGAAAGTGGATGC
GW460_c_scaffold_2602	GATAAATTAATTTTTCAATGAATACTGGACTTAGATAAGGCGAAACTATTTTAATGCTCTTTTCGGCATTTTCTAGCTCTTGTAAAAATTTCTTACCAGCACCTTGGCCAATGTACAAATCGGCCGTAATGTTATTTTTAAAATACTTAATATCAGACATATATAAAAATATATTAATATAAAAATATAATTATATTTTTATATTATGTTATCGAGTTTTGCTTTATTTGAAATGGCATCTACAAAATATTCCTGCATATCTAAGTCATGTAATACACAGTATTTTTTTATTCCTTTATGTAGCCCTTTTCCAATTTTTATAAATACCCCCTTTGTTTCTGTTTCTTCTTTACTATTTTGCGGTTTATGAATCTCGGTAACTGTTTCTTTAACTGCAGG…	10893	ctttgaatgtttaaataaccattttcttcattattgttaaataactcatcaacgaggtttgataaatctttaacaacagaatcactacttattcttactcgagtttcaaaattgttttccaacccgctttttgtataattcagagaacctaagtaggcaaccatgttgtctattatatatattttgctgtgaatgaagaaactactaaagcctttatattttttgttatacggtgaaacatatactttaaacggaaacaattgttcatatgagtagttgtaaattcttacattgttaattcttaaagaaacagttacactaataacaagtaatatcaaagatgctacgataagaggataatttgacatgttggtcataaaattaccgataacgctaata…	AGTTTTATATATTTATATTATTGTATAAATATATAAAACTATTATTATATTCCTAATTATGTGGTCACAAATTGTGACCACATAATTAAAAGCCGACAAAAAGGGAACATTTAATTAAGATTCGTTTTAACTGTGTGTCTAAGCGGCCACTATCTCGCTGCACCCTTCACAAACTCTACGTTCGTTCCTCACTGCGTTGTTTGTTTGTGTTCGCTTCGTTACTGTCCACTTATCCCCACAGTACTTAGAGACTTCTAAGCAGGAGTTAATTATTAAGTCCTTCGGACGAATTACCCCAACCCAAGGGCATTGGATTTTTTAGCTTTTTTTCACACAAAAATATGAGCGGGGAAAACCCTTCTTTAACGTACGTACGGACATAGGGGGGCTGAAAATTAA…
GW460_c_scaffold_2849	CGGCCGGTGGAGGCATCCGGCACCGTTGCCGGACGATTTCAGCCACGACCAGGCGGCCAAGGCCGGGGAGCTGGACGCCTACAAGGCCAGCCTCGCGCCGGTGGAACTGGTGGCGCATGTGGTCGAAGACGAGGGCCTTGCCGACGCGCTCACCCGCTTCCTGCAGGCCGCTGCAGATAGGAAAGAGCGTGAGTCCGCCAAGCAGACTGAATCCCGGTCTAGTTTTTAATTCTTAGGAGAAATGCGGAATCCGCTTCGCGGATAAGTTATTTTAGACCCGTACAAACCAGCCTGCCACACCACCCCGCTAGTGCCGTCAACCCTTGCAGGGTTCCCCGGCTGCGCCGGTGACGGCGCGGGGCTTGTGCGGCTGTCTGATTGTATCGGGACGGGGAACAT…	10185	gcccgaacggcagcgagaaattcaaattgctcgctcaaaatctgatccttaaagcgaggggttttccatagccctgtgcggataatacccattatggaaccacttttgaagtaatcggcaaatggtcaggaaatcaaaaagcgcgaccgcgagagtcaggcgcttttttatttccggttggcagtaatcgacccttccaatggtgcggtgcagcacaggtcattacttgaccccttgggcgactccctgcacgattccaacatgtcgccatgtctacaggtagggcggccgttaaccatatatcaacctacaagtctacacctatacagcatgaagattcttgccatcacatcacaaaaaggcggcgtcgggaaaaccaccctcgccacatctttggcc…	GCCTAAATCTGCCCCCGAAAATGCCGATAGTAGGGGGGAGAGATCGAATCCAAAACCCCGACTTGGGAGCCTTTGGCGACCTCGTTTTTCAGGGCTGATCGTACGCGGTTAACAAGGTTTTAATGGGGTCGCTGATATGCTGGTTTACGCGGATAGCCAGATGTGTATTTATTTACATAAATACCTGGCAAAGGAATGGGTTACACCCCCCTTTGAACCCCCCGTGAAGGAGCGTACGGCGACCGATGGCACGGCCGAAAAAATCCCCTGATGACCTGCGCGACGTTCGCACCGCCGTCATGCTGACGGAGCGCGAGCGGGCCGAACTCGAACAGCGGGCCAGCACCTTCGGTCTTACCCTGTCCGAGTATCTGCGCCGGCAGGCTCTTGGCCGCGCGC…
GW460_c_scaffold_2983	TGAACTCCTTTTTAGTCGCCAAAGATTTAGCGCTTCCCTTTGGCGTCAATGGAGGAGAGGATACGTTTCTAGAAGGCTGCTGTTCCATTATTTCAGTATAGGCTCTGCGCCTGAGAAGAGCTACTTTCTTTGGCGAATAGTCAAGCGTTGCTCGTGCGATCCAGTGAGCTTATAATCCGCTTGATGACTGAACCCGCGCAAAATTATCAGAAGATCCAAGCCACCTCTACCGAAGGTATGGATCAAATTTTTGATGTGGTGGCCGAGGTCCTGGACGTGTCCATGGACGTGGACGGGCCAGGGGTGGCCGAGGTCTTGGACGACGGCCACCAGATCCCGCTTATAGAAGCCGCCAAAATTCTGAATATAGCGCGGCGTTCAGCCTTGCGCCTAATCCAT…	9842	None	CGATTCTAATCGCGAAGTGTTTCAACCAGATCGGGAATCGTGACGCCCAAAGCGTCAGCAATTCTAGCCAAGTTCTTGAGAGACGGGTTACGCTCAGCGCGTTCGATGCCGCCGAGGTAATTGGTATTCAAGCCGGATTCGGCAGCAAGAAATTCTTGCGACCAATTTCGTTTTGTGCGTAATTCGCGAATGCGCTTACCCACACGTCTTTGAGCTATTCTTATTTGTTTCGCCATGCCCAAAAGCTTGCGGGACAAGGGGATGGCGGTCTAACTACTAAAAGTATGGAAAGGCGCTAAAAGCCTCGTAAATAGTGCATTACATGGGTCAATCACGGGAATAAGTGTGATTGATGGCGGAAAACTGGACAGGCATTTAAAGGCATGAAAAGCGTTGATA…
GW460_c_scaffold_3529	CAAAAGGCCTGTTGTCCGTCAGAAGGTGTGGTTGCTGCTGCACACCAGTCCCCTTTGTCTCGGACGTGTGTCGCCACAGGCCACTTTTGGGCGCTCGATTTTGTTATTCGGGCTGCTCCGTAGCGAGTGGCGATGCCAGGAAAAATTTTCTCATCGGCAAAATCCCATAGTTCATCTACTGAATATCCGTGGTTGCTCCCAGGATACGGCCTAAAAAGATCATTAGATCCACTATTAAAAAATATAGAAAGCGGTATAAAAAACGCTGATTTACCGCCATATTCAATATTTTTATCTAACAGTTTTTTCAGAACTAAAGTTGCTATGTCAGATCTACTGCCACCTAGAAGGACATCCTTCCGATTTTTTACAAGGCCATACTCTATATATTTGTCTGCC…	8684	agatcaagcgaacagattgctctgggcgctctgcactgcaaacaatttggcaactctccctggctgcgcccagttcattgttccgcccatcgcgctagctagcagatactgttcgactgatggttctctaagggcctcagccagtcgcaaagcatcgcttcgtgtttcacaggggcaataggcgtgcagggcttggttaccctgccattcgcccgaaacaacgacaggtttaaaagcgcttttacctaaagcttcccaagcaaccttccatggcgaaaatgagtatggaccaacgcctaataatgcccaccattgtcctctaccgatgtaggcctttagcattgttccttttctagctaataaatctgccttgatactatcaagatatgaccgtgcctt…	GATGGGACATTCGGTCGATGTGCCAGCAGGGTCAAGATATTATGAGATGAGAAAGTAAACGGCCTCACTTCATGCACCCCATTCCTCATAATACCCCCACCCCAAAACTCACAATAGGGCACCCCATTCCTCATGATGCCCCACCCCATTCCTCATGAAAGGCCGAAATAATCCTTTATAATCAATGCGTTTGATACCCCTGAATCATAGAATCCCAGAATCTAGAATCATTGCGGGCGCGCGAGAAGAAATGCCGCTCCAAAGATGAGGAATATGGAATTGGCCTAACGGCCAATCCGCTATTTGATGCGTGACGGCGATGCCGTCACAAGGCGACCTGCGGTCGCTGGGCTTCCAAGGGGGAAGTGGGGCGGGTTCAGTGCCCAATCGCGTCCTAAC…
GW460_c_scaffold_3845	GCGCATAATTTGTATTACTGGTGTTTCTGTCGAATAAGTCTTTGTTTCTTTGGCTTGTAAATCGGGCGATGTCACTATCATAGTGACAATGATGAAAACGCTAGCTGCAAAACTGGCGGCAATTCCGCCTAATCTTTTCATGTAGTTTTCCCAAGCCTCCCGGCGTTTTTCGTCCTTCTCGGTTGAGGCTTTCACCTGTGCAATGATGGTGTCTAGCGGTTTGCCAAGTGCCTCTGCAATTTTCAGGCACGTGAATTCGTCAGGCACTGCGACTCCTTTTCGGTAGTCGCTTACTCGGCGCTTGTCTACGTCTAGCTTTCGGGCTAGCTCGCCATCGGAAATAAGTCCGTTTTCGGTCTTAACGCGATCAAGTAATTCATTAAGTTTCATCGTTTTTCC…	8182	catctagcgtcgagagtgtctgcaccgcgtcaatcgtttggcgcgacaccgcgcaaggggccaagttattcagtgtggccctttttcaatttagaccggaccaaggaaagaccgaacagcgggtgcagggctgtcgctcattccctcggatgcgctgcagagcaatcacccctctaaaaaccggtttttcttcacgttggtgaaaaatcggagaagctaaaatctcgccccatgtttcgcttgcctgcttacgcttctacgctttgtaacctctattggcagcttcgggcgcgtcgttcttttgatcttgcgaagcgtcggcgtatttatcgctatcttgaagtcgaaaaaaacaaattatttttacttggtcacgataaagaagaaatcaggctgtta…	CGTCGAGAGTGTCTGCACCGCGTCAATCGTTTGGCGCGACACCGCGCAAGGGGCCAAGTTATTCAGTGTGGCCCTTTTTCAATTTAGACCGGACCAAGGAAAGACCGAACAGCGGGTGCAGGGCTGTCGCTCATTCCCTCGGATGCGCTGCAGAGCAATCACCCCTCTAAAAACCGGTTTTTCTTCACGTTGGTGAAAAATCGGAGAAGCTAAAATCTCGCCCCATGTTTCGCTTGCCTGCTTACGCTTCTACGCTTTGTAACCTCTATTGGCAGCTTCGGGCGCGTCGTTCTTTTGATCTTGCGAAGCGTCGGCGTATTTATCGCTATCTTGAAGTCGAAAAAAACAAATTATTTTTACTTGGTCACGATAAAGAAGAAATCAGGCTGTTATGCCGGC…
GW460_c_scaffold_4513	CACTACGTGATTTTCGGCAATTCCGATAAATTTTTCCTTTTGGAAATATTGGCTGTCATATTTTTTACGACAAATCGTCATTTCTGTATATCCTTGGGGTCGTCCGGATCAGCTACCTTTTGTCGCTGTATCATGCTGCCATGCTTGATAACCACAAACCTCCGCCGTACATGACTTCACAGGAATTGGAAGAGGCGATCCGCAGACATCGGGACTACGCTAGACGTCTTCTTGCTGAAGCGAAGCTTCGTCGTGCAGATGCCGAAAAGCTCCTGGATCGCCTCGATGAGAGTTTGCGTAAAAATAACAAATAATCATTTTTGGGAAATTTCCTATCTGGACTAGGAAATTTCCTGTCCGAAACTAGGAAATTTCTTATTAGGTTCAGCAAATCTAGTA…	7253	tcatcaacacctcttatcaatgacgtatcctataagcgtcattttacacagttattatgaccagtcaataagagtcatagttaaccgcataaacgtcatagttaaccgcataaatgtcatagttggagcttgaaacccgcatggatactggctttccggccgtctaaaaggatttaaaagctactcgcaacgctacagcgtgtagctcgtactgctttaggccccccggcggggggctggtatacgccccccctagggtgcgcaacagccgcaggacggacggacagaccttcggcgggctacgcccttcgggctaccgcctcaccccgcaagcggggcttcgggcacctggccgccgtgatcgctaggcgaaacccggcccgctcacgcgatgccgcg…	None
GW460_c_scaffold_6291	AATATGACCGCATCGACGCCGCGACCGTCGATCAGTTTTGAAGGACAGGCAAATGGATATCAGACCTATCAGGAACGATGACGACCATCGGGCGGCGGTCGATGAAATCCGCGTTCTCTGGAACGCGGAAGCGGGCAGCGCGGACGAGGATCGTCTCGATGTGCTGGCAACCCTGGTCGATGAATATGAGCGGAAGCGGTGGCCGGTCGACAAGCTGGACCCGGTGGAAGCGATTGAAGCGGCCATGGAGGCGGACGGGCGCACCCGCGCCGATCTGGCGTCCCTGATCGGGCAATCGCGCGCGACCGAGGTTCTGGCCCGCAAGCGGGGGCTGACCCTCCACATGATCCGCAAAATCGAACGGGCATGGCATGTCCCTGCATCGATCCTTGTCCGCGA…	5713	ggcgcgcgcggtgggccagttgctccacgagcgcgagctggtcctgcaacgggatcggggtatggggttatgagtaatataatctgaaattaagatagggggttagattgaagaatctggggctgataattgcaattttaacattggcggcttgtggaggcacaggtccagatgatgataaggttatagaaattgctaaacaacaaataagatcaggattggcttctcaagtaggtatgaatcctagtcaaaaagacaaaaccttagatgatgttataaataaatcaaaattttctgtgtctgaaccttgccagtctcatcctcaaatgccgcaagtatatatttgcggtgtatacgctaaagttgcactgccaatttcattggaatataaagataatg…	GATCTACCTATGCTCAACCGTGTCCAGTTTCAGGTCACGATGGGACTACCCCGTCTCACCGGTGAACAAAAATTAGCCACTGGCTGACAGTCAGTGTCTATTTTTGCGGACATCTATTGTCAACTTTTTGATAAAATTTGTCAAACCAGTCCCATAGCTGGTGGGACGGGGTAGTCCCATAGCTGGTGGGACTACCCCCCTCAGCAACCGACTGATTAGAAAGCATTTTTTTTCATCTCCTTCTATGATCTTATGATTACCCCTGAAAGGGGTCTGCGAGTTATCCATGCCTCGCCATAGCGCTATCCAAAAGCTGGCGACGGCGAGGGGTGGGTAACTCGCTAATCAGGCCGCCTGCGGCGGGAATGACGAGTGCCGCTAGTCGCGGCACACTTTAAA…
GW460_c_scaffold_6911	ACGCCCCTGGTTGTCTTCCTGATAGCTCACGCCCCATGTCCGGCCGTTCAGCTTTTCCAGCGCCTCTTTCTGCTCCCGGATACTCGTGTAATTGTCGAGTATCTGCTGCCCCTGCCACCACAGAATGCCCCCGCCCGGGGCGATCAACAGGACGGACACCAGGATAATGGTCAGCCACGTCCTGCTGACCATCCGCACCATCCCTTTTGTACTCTGTCCCAGGGCTGAGGCCAGCAGCCGGTCGTGCTCGCTGATAGCGCCGTTGATTCTCTTCGCGCTTTCGTTCAGCTCCTGATTTACATACGCCTCGTGCGCGCTGAATGCGGCTTTCAGCATCTCGCCGGTACTCTGCTGCTGCGCTTTCGATTTCTGCTCTAAGTCCTTCGCCAGCGTTAAAAG…	5345	gcccctggttgtattcctgatagctcacgccccatgtccggccgttcagcttttccagcgcctctttctgctcccggatactcgtgtaattgtcgagtatctgctgcccctgccaccacagaatgcccccgcccggggcgatcaacaggacggacaccaggataatggtcagccacgtcctgctgaccatccgcaccatcccttttgtactctgtcccagggctgaggccagcagccggtcgtgctcgctgatagcgccgttgattctcttcgcgctttcgttcagctcctgatttacatacgcctcgtgcgcgctgaatgcggctttcagcatctcgccggtactctgctgctgcgctttcgatttctgctctaagtccttcgccagcgttaaaagac…	ATCATCCTCCTGAAAACGACAGTGATGGCGGGGAAGTCATTCCCTGCCGGAGCGGGCGTTGGACAAGCCCGGAGGGCGCGTCAGTGCTTTTAGCAGGTTTCGGGGCGCAGCCCTGAACCAGTCACGTAGCGCTAGCGGAGTGTATACTGGCTTAATATGTAACGGCAGCGACAGAAATCACGAAAGTGCTTCATGTGGCAGGGAATATTCAGCGACGAAGTGTTCACCAAAAAATGCAGGTACGGATGATATGCCGCTTCCTCGCTCACTGACTCGCTGCGCTCGGTCGTTCGGCTGCGGCGAGCGGTGAGGATTAACGGGCAGGAAAGTTATCAACAGAAACGGGGGATAACCGGAAGGACAAGCTGTAGAGACGCGAGGCCAAAGGCTGCGGGGAAC…
GW460_c_scaffold_7927	ACGGTTACGTAACAGTAGGAGCGTTAGCCGCCGATGCCCCCATCACGGTTAGCCCAGGCTGCCCGTTGGGCAGCCTTTTTCCGCTTCTCGGCCTCGGAATCTTCAACAGCGGGCAGTGGCATTTCGGGCTGCTTGGTCGGTTGCGGCTTGGCCGCGATCGGCGCCGGTGCTGGCTCCTGCTTCTTGCGAGCAGGGGTCTGCGTTGCCGGTTTGCGCTCTAGGCCGACGTTCAGGGCAATCTTCTCGGCAAGCTGGCGATACGTGGCGACCGCCCGGGCTTTGATGTCAGCGAGGATCTGCTGGTTGGTTTTGCGGATCTGTCGATTGAGCTCTGCCCTCCAGCTGCGGCCGCCTCGACCCTCGATCGCCTGGGCGGCGTAGCCCTCATGGATGGTGGGC…	4851	None	None
GW460_c_scaffold_8800	CCTGTTTTTTCAACTTATCAAACCTGTTTTTTCGCTTATCAAACCTGTTTTTTCGCTTATCAAACCTGTTTTTTCGCTTATCAAACCTGTTTTTTCGCTTATATATATAGGATAACAAATAGAACAAATAGCTCAAATAACACAAAGATTGTGTTGTCAAAAAAAACGGCATTTAGGGAGCTGACGCGAAATCCAAAAAGAGCTGACGCCAAATGAGTATCAAAGGGGAAAGAAAAAACAGAAAAAACAAAAACACCAAAAAGGGAAAACCGGCAGGAGGGGGCAAACTATAAATTTAGTTAGCAAACCGAAATCCACCGAAATTTTTAGTAATTCCAGCCCTATTTGCTAACTGGTGACACCGTATGTCACCACCTTCTGTTACCCCTTTATAAATTG…	4498	ctaattcactcggtttgagggtttccatagtcgataacgataaaagtcagaattaattcacagtatgttaaaataacctgttttttcgcttatcaaacctgttttttcaacttatcaaacctgttttttcgcttatcaaacctgttttttcgcttatcaaacctgttttttcgcttacctgttttttcaacttatcaaacctgttttttcgcttatcaaacctgttttttcgcttatcaaacctgttttttcgcttatcaaacctgttttttcgcttatatatataggataacaaatagaacaaatagctcaaataacacaaagattgtgttgtcaaaaaaaacggcatttagggagctgacgcgaaatccaaaaagagctgacgccaaatgagtatca…	GCTAATTCACTCGGTTTGAGGGTTTCCATAGTCGATAACGATAAAAGTCAGAATTAATTCACAGTATGTTAAAATAACCTGTTTTTTCGCTTATCAAACCTGTTTTTTCAACTTATCAAACCTGTTTTTTCGCTTATCAAACCTGTTTTTTCGCTTATCAAACCTGTTTTTTCGCTTCCTGTTTTTTCAACTTATCAAACCTGTTTTTTCGCTTATCAAACCTGTTTTTTCGCTTATCAAACCTGTTTTTTCGCTTATCAAACCTGTTTTTTCGCTTATATATATAGGATAACAAATAGAACAAATAGCTCAAATAACACAAAGATTGTGTTGTCAAAAAAAACGGCATTTAGGGAGCTGACGCGAAATCCAAAAAGAGCTGACGCCAAATGAGTATCA…
GW460_c_scaffold_11349	TGGATGAGGAGCAGTTCGCCAAAGTCTACCTAAGCCAGTTCACAGCATTTTGGGAACTACCAAAGCCCGCAATCAGGGTTTTTGGCTTCATAATCAATGTTCTAAAGCCCAAAAAGGATGAGTTTTACCTTGAGATGACTAAGTGCTTGGAATACACCAAGTATAAACATCCAAAAGACGTTCTATCCGGCTTATCAGCTCTGATAGAGTGCGGCATAATTGCCAGAAGTGATAGTCACTTTAAATACTTTATCAATCCCTTAGTAGTGTTCAATGGGGATAGGGTATCATTTGCTAAAACGTACATTAAGAAGAAGAAAGAGGCCAATAAGGCCCAGCTTTCCATGTTTGACAAGCACGAGGACGTAACGGACCAAACTCAACTGGAGAACAAGGCAA…	3794	cccaaacgccgggggaagatggtactcaaaatgcctctatttggaaggagtaattcggcctcttaatgaccagtcaaaaaccagccgaaaaaaggccgtttttacgcccttttaagagtctaagaagcaaacgcctctaactacttgataatcagtaggggtcatttaccaccttggtaaaaatggtttaccaggttggtacttttgggtttccatgtgatgtaactatttggtaaaaaatatttactgaattaaaggctattatggtaaataaagtgtacgtttgaggtaaataaaatttaccaaaatggcctacaaatcggtaaaaaaatacgaggtattcaaagagaatcctttcatcgaaaaggcaattgacgacatcaaaatcatccgcaaaac…	CCCAAACGCCGGGGGAAGATGGTACTCAAAATGCCTCTATTTGGAAGGAGTAATTCGGCCTCTTAATGACCAGTCAAAAACCAGCCGAAAAAAGGCCGTTTTTACGCCCTTTTAAGAGTCTAAGAAGCAAACGCCTCTAACTACTTGATAATCAGTAGGGGTCATTTACCACCTTGGTAAAAATGGTTTACCAGGTTGGTACTTTTGGGTTTCCATGTGATGTAACTATTTGGTAAAAAATATTTACTGAATTAAAGGCTATTATGGTAAATAAAGTGTACGTTTGAGGTAAATAAAATTTACCAAA
GW460_c_scaffold_16750	CCCCCCGAACCCCCCGCAGCGCTTTGCGCCGCCCACCTTTTTGAAACTTCCCAGAAGCCCGAAAACCGCCAGGGGCTAGGCGTCGGGCATGGACAACCGCAAGCGGTTGCCCACCCCCGCCACCGTCGCACCCGTGCCCGGAACCCCTCCGGCTGGATGACCGAGGCAGCAGGGGCCCGGTGCGCGAAGGCGCGCCAGGGGGCGCAGCCCTGGGGGTCTGGGGGTGCAAGCCCCCTGCCTGGGAGCGCCCTAGGCGCGGCGGGGACCGCGCAAGCGAAGCGCGCAGGGGGGCCGTGGACGCCCCCCTTTGGGGGGCTATTTACCCCGAAGGGGCGAACAACATTGCGCAGCAATGTGTAGTGAGTCCACTTTCTTGCAAAGTGGCCGCGCGGGCGCTAC…	2916	None	GACTAAATGCTAAATCCTGATACGAAAAAAATCAAGGATGATCTAAAAAAGATCGCGACGGATCATAGCTGGTGATCCAGTGACGTATCACAGCTGGTGATACGTCACTTGAGCACTGGCGCGGCTTTCCAGCCGTTTTCCTCTATTGATCTCTTACACAGGGCGGAGCGCCTGCGGCGGGCGGGTACCGGGTGGCGCAGGCGCTCCGCCCTGTGGCCCGGTCGCCCGTGGACAACCTCGCCCAGTCCGTGGACGGCGGGCACAGCCTGCGGCTGCACCCTGGCCGCCCACCGCCTGGGCCGGGTTGCCCACCGCCGCCCTACAACGGGGGGCACGCCCCCCGAACCCCCCGCAGCGCTTTGCGCCGCCCACCTTTTTGAAACTTCCCAGAAGCCCGAA…
GW460_c_scaffold_23312	TGAGCTTCCCCCGAAATTTCGTCTTCCAAGAGGAGGGGTATAACCTCGACTGACAGGAAGGAAGAACGATGTTCAAGATACCGAAGCAGGAATACACCGCGGAGTTCAAGGAACTCGCCGTGAAGCGTGTGCAGGCAGGCCAGAGCGTTGGCACCATAGCCAAGGAACTGGGGTTGGTTGAACAGACCTTGCGTAACTGGGTGAAAGCGACGGAGGCCGGCAAGCTGAAGGCGCCGAACGCCAAGGTGGTTACGCCGGAACAGATGGAACTGTCGCGCTTGCGGGCCGAGAATGCGCGGCTGCGGATGGAGTGTGAAATCCTAAAAAAAGCGACGGCGTACTTCGCGAAGGATGCGCTGTGAAGTACGCCTGGATCGACACGCAGCGGAAAGCCTACCC…	5574	None	TGCCTAGTCAGAATACTAGGCAATGGATACCGTGTCAAGGTAACCGTTATCGGGTAATTATTTACTCATTTCGCGACGATTTTCGACAGAAATCTCGCCGCTCACTGCCTTCCAGAATTCTCCGATTTTGTCCGCGAAATTAAGCGCAATGGACTTGTGCGACAGCGGCCCGCGTTCTGGAAACTCGTCCTTGATCTTGATCCCAAGCAGCTTTTCATACTTGAGAATTGTTCTGCGGCTGTGTATCAGATACAACGGCTTCCAACCAATCAGCCGACCCAGCATTAGCATACCAATCGCCTTTTCCAGTTCATCAAAAACGCCGGAAAATTCGATAGTCGCCTCGTTGATGATCGCATTCAGCTTATGTGCTTCTTCGTCGGAGAGCGGCGGAATTTC…
