# Supplementary material for: Origin of replication discovery for environmentally isolated Pantoea strain enables expression of heterologous proteins, pathways and products
Source: iScience. 2026 Feb 17;29(3):115031. doi: 10.1016/j.isci.2026.115031 (PMC12969353; doi:10.1016/j.isci.2026.115031)
Supplement: Data S1–S7 [file mmc2.zip › Data_S3.xlsx]

## Sheet: Magic_Pool_1_mapping
Magic Pool 1 Barcode Map
Barcode	Part1	Part2	Part3
AAACAAGCATCACTTGTGAC	1.1	2.1	3.8
AAACATTACTGACATCCGTA	1.1	2.1	3.8
AAACCAACCGGACTCAAGCA	1.1	2.7	3.8
AAAGAAATGCAACTAAAGCA	1.1		3.8
AAAGGTGATCGCAAGAATGG	1.1	2.8	3.8
AAATCAGATTTGGAAGAAAG	1.1	2.1	3.9
AACATACATATTTTAGCTAA	1.1	2.9	3.8
AACATGAAGGCGCAAGACCT	1.1	2.11	3.9
AACATTCAATCTACCTAACA	1.1		3.8
AACCCCCAAATACGCCTTCC	1.1	2.1	3.8
AACGCCCCCCTCACACTCCC	1.1		3.9
AACTAAGACTGTTACGCTGT	1.1	2.9	3.8
AATAGTCCCGTAAAGGTTTA	1.1	2.1	3.8
AATCGGGCATAAATGGCGCT	1.1		3.8
AATCTAGTATAATGATTCTC	1.1	2.7	3.8
AATTCCCATCACGGAACTCG	1.1	2.8	3.8
AATTGAATCCAACAACCAGC	1.1	2.9	3.8
AATTGACGACTACCGCTACT	1.1	2.9	3.8
AATTTGAAACGCGGCAACTG	1.1	2.9	3.8
ACAATCACAAACGTTTAGCA	1.1	2.1	3.9
ACACACGAGCACACTTACTC	1.1		3.8
ACACAGGTTTAACGCTGAGA	1.1	2.11	3.8
ACACCAACATCGCTTACAAC	1.1	2.11	3.9
ACACCAGACACGAGCCCTAT	1.1	2.3	3.8
ACACCCAATTCAACAGGGCC	1.1	2.1	3.9
ACACTATAATTACTCGCACG	1.1	2.9	3.9
ACACTCCATCATAGACCACG	1.1	2.7	3.8
ACATATTGTCGCGATCCCCC	1.1	2.7	3.9
ACATCATCCCTACGAAGATT	1.1		3.8
ACCAACACCAGTACAGGGCG	1.1	2.3	3.8
ACCAAGCCCCACTTAGAAAC	1.1		3.8
ACCACCTTTTTCCTAAACCT	1.1	2.6	3.9
ACCCATCCCCCACCATGGCA	1.1	2.3	3.9
ACCCCCGCTCACCTCCTCCC	1.1	2.2	3.8
ACCCGAAACGAAGCGTGGCA	1.1	2.8	3.9
ACCCGAACCCCCGAACTTAC	1.1		3.9
ACCCGCCAGGGGGCGCCCGG	1.1		3.8
ACCTCAATCGTAGCGCCTCC	1.1	2.3	3.8
ACGACCCTTGCCCCTGGCAC	1.1	2.7	3.8
ACGCACATGCGGGAAACGGT	1.1	2.7	3.9
ACGGGCCTCTTTCCTGCGAT	1.1		3.8
ACGTCGGCATCAAAGTAGTC	1.1	2.7	3.8
ACTGCCCAGGTGACACCACC	1.1	2.8	3.8
ACTTTAGTAAGTTCACACCC	1.1	2.9	3.9
AGAAGTAAACTATGCCGTTG	1.1	2.9	3.9
AGAGATGGAACCATAGCCAT	1.1	2.9	3.8
AGAGTGGACGTAGTATAAAT	1.1	2.1	3.9
AGATATTCAGGACCTTCCCG	1.1		3.9
AGATCACATCCGTACAGCAT	1.1	2.3	3.8
AGATCATTTCTCAGCCTCAG	1.1	2.7	3.9
AGATCTATCTTAACGTTGCT	1.1	2.7	3.8
AGCACACACACACCTAATTG	1.1	2.1	3.8
AGCATACCCATAAGCCACGA	1.1	2.1	3.8
AGCCGAATGTGTTCGCAAAC	1.1	2.8	3.8
AGCCGCCGTACTCTCTCAAA	1.1	2.9	3.8
AGCTCCCTCAAATTGAAACA	1.1	2.9	3.8
AGGAACACCTGAAGCAGTAA	1.1	2.7	3.9
AGGATATTATGCTAGATAAT	1.1	2.9	3.8
AGGCGACATGCGCCACTTTT	1.1	2.1	3.8
AGTCCCATCCCCGCTTAAAC	1.1	2.3	3.9
AGTTCAATGCTCCTGCTAAC	1.1	2.7	3.8
ATAACCATCCATCCTAGATC	1.1	2.3	3.8
ATAGCCCATCTAGCAATCAT	1.1	2.8	3.8
ATCAACATATACTGACGCAG	1.1	2.7	3.9
ATCCAGACCGCTTGAAACCA	1.1	2.9	3.8
ATCCATTACCACATAGCGAT	1.1	2.11	3.9
ATCCCACAGGCTTCCTGCGG	1.1	2.1	3.8
ATCCCATAACGACTCCCCAG	1.1	2.7	3.8
ATCCGAATTTCTGTCCACAG	1.1		3.9
ATCCTCCCTTACGCTACCGC	1.1	2.3	3.9
ATCGACAGTATGTGCTAGAC	1.1	2.2	3.9
ATCGCGACCCGACCTAGCCC	1.1	2.8	3.8
ATCGTAAACAATTAAATTAG	1.1	2.11	3.9
ATCTAGGTAATCAAATCAAT	1.1	2.11	3.8
ATGAAAGCCGCCTCACATAT	1.1	2.9	3.8
ATGTGACAATTTATTACATC	1.1	2.8	3.8
ATGTGGGGGACTTTGCGAAC	1.1	2.7	3.8
ATTACCTTACTATAAACCGA	1.1	2.9	3.9
ATTAGATACATATACCGCGA	1.1	2.8	3.8
ATTGAAAAACCCCAAGCGCG	1.1	2.8	3.9
CAAAACACCGGCATATGAAA	1.1		3.8
CAAACCTCAACGAAACCAAT	1.1	2.1	3.8
CAAAGACTTACTCATCAAGA	1.1	2.11	3.8
CAAATAGGTTACAAATCTTG	1.1		3.8
CAACCCACTAACTGTCATCA	1.1		3.9
CAACGCCTGCTAGCTCTGAA	1.1		3.9
CAACTCCGCCTACCCAATGC	1.1	2.6	3.8
CAACTCCTACCAACCCCAAC	1.1	2.9	3.9
CAAGCACTGTACAAAGTTCA	1.1	2.11	3.8
CACACACTCTCCTCACCCCT	1.1	2.2	3.8
CACAGACGCTCACTTCCGAG	1.1	2.1	3.8
CACAGACGGAGTTCTGAGGG	1.1		3.8
CACAGTGCACCGCCTTAGCG	1.1	2.1	3.8
CACCCAACAATATGACTGTG	1.1		3.8
CACCCACCTCAGCCTGCCCC	1.1	2.7	3.9
CACCCCCAACTCCTCCGCTC	1.1	2.3	3.8
CACCGTTTCCTGACCCTGGA	1.1	2.11	3.9
CACCTAGTCCAAAATAGCTC	1.1	2.8	3.8
CACCTCCATAAGTGTCAGAT	1.1	2.11	3.8
CACCTTACCATACCAACAGA	1.1	2.11	3.8
CACGACTCTAACCCTAGGTC	1.1	2.7	3.9
CACGCCCCCTAGAAACATTA	1.1	2.1	3.8
CACGCGGACGATCTACACAC	1.1	2.8	3.9
CACGTCAGATTTGTGACACA	1.1	2.1	3.8
CACTAAAATGCCCCCCCAAT	1.1	2.8	3.8
CACTACCCATCCCTTCGCTG	1.1	2.7	3.8
CACTGGACAGTAGCCTATAT	1.1	2.7	3.8
CAGAATGAGCCGTCCCTTAC	1.1	2.9	3.8
CAGATCTCCTATATACTCAA	1.1	2.11	3.9
CAGCGCCAGGCCTGCCCCTA	1.1		3.8
CAGGACATGCAAAGGCAATT	1.1	2.1	3.9
CAGGAGCAGTTTGGACCCAC	1.1	2.9	3.9
CAGTCCAATCGCAATACCAA	1.1	2.8	3.8
CAGTGATTACCGCTACTCTA	1.1	2.3	3.9
CAGTGCATTACAAATGGTTG	1.1	2.9	3.9
CATAACAACCTCACAAAATC	1.1	2.7	3.9
CATAACTGCCCGCCTCGAGC	1.1	2.1	3.8
CATAAGACAACCAAAAATTT	1.1	2.9	3.9
CATACATCCACTAGAAAGAC	1.1	2.7	3.8
CATACCCCACCCCGAGTCCG	1.1	2.11	3.8
CATACTAACCCACCGTGACC	1.1	2.1	3.8
CATATAGAAATTATTTCATC	1.1	2.3	3.9
CATATGCTTTGTGAACGCAG	1.1	2.8	3.8
CATCACCCCAGCATCAACGG	1.1	2.8	3.9
CATCACGTCTCCTCCATCCC	1.1	2.8	3.8
CCAAAAGACCACTCTGAAGA	1.1	2.7	3.8
CCAAATAAAACGCTAACTCC	1.1	2.7	3.9
CCAAATAGCCTTGCACTCCT	1.1	2.1	3.8
CCAACCCACATCCGCTTCGC	1.1	2.3	3.9
CCAACCCTACCCAGCATCCC	1.1	2.9	3.8
CCAATCAAAAACCAGGACCA	1.1	2.1	3.9
CCAATTCTCCCGCCGACGCA	1.1	2.8	3.8
CCACACTCAAGCGCGCACCT	1.1	2.3	3.9
CCACACTGACACCGCGTACC	1.1	2.7	3.9
CCACCACCACCCTACCAGCA	1.1	2.1	3.9
CCACCACCCATCCCACACCA	1.1	2.1	3.9
CCACCCCACCCCGCGCCTCC	1.1	2.1	3.9
CCACGCCACCCTTGCGACCA	1.1	2.7	3.9
CCACGTCCTCCGTAGCCCTG	1.1	2.9	3.9
CCACTCACACCCGGAACCTC	1.1	2.1	3.9
CCACTCCGCTGTTACATGCC	1.1	2.9	3.8
CCACTTGCTTTTGCAATCTC	1.1	2.1	3.9
CCAGCCTGCCCCGCACTGCC	1.1	2.1	3.8
CCATACTACCTGCCACACAA	1.1	2.3	3.9
CCATGAAGCCGCCGCTCTGT	1.1	2.2	3.8
CCCAAACGTATGGGAAACAA	1.1	2.11	3.8
CCCACCTCTTCGTGGGCAAG	1.1	2.3	3.9
CCCATGCCCTACCTCTCGTC	1.1	2.9	3.9
CCCATGGGTAACCAGTCTCC	1.1		3.9
CCCCACACAGAATCTCTGTA	1.1	2.1	3.8
CCCCACACCTCAACCCGTCT	1.1	2.9	3.9
CCCCACGTAATCCCCAAAGG	1.1	2.9	3.9
CCCCCACCCGCGCCCACCTC	1.1	2.3	3.8
CCCCCCAGCTTCCTCCAAAT	1.1	2.9	3.9
CCCCCCCAACTCCTCCGCTC	1.1	2.3	3.8
CCCCCCCCTCCGCCTCGCCA	1.1	2.3	3.9
CCCCCCCTCCCCACCTCACG	1.1		3.8
CCCCCCTACAAACCACAACC	1.1	2.8	3.8
CCCCCCTCTTTCCGCCACCC	1.1	2.2	3.8
CCCCCTCCCCACGTAACGTC	1.1	2.7	3.8
CCCCCTCCCCCCTCCTTCCG	1.1	2.1	3.9
CCCCCTCCGCCTCCTCCCCC	1.1	2.1	3.8
CCCCCTCCTTAGTTCCCCAC	1.1	2.8	3.8
CCCCCTCTCCGCACGTCCCT	1.1	2.1	3.8
CCCCGACCCCTACCCCCTAA	1.1	2.1	3.8
CCCCGTGTATCCCAGCAAAC	1.1	2.11	3.9
CCCGACCAGCCAGCCCAAGC	1.1	2.9	3.8
CCCGCCACGCCTCCTATCCC	1.1	2.11	3.8
CCCGCTACCCATTTTTAGGA	1.1	2.11	3.8
CCCGCTGATAACCGAAACCA	1.1	2.7	3.8
CCCGTTGACGCCCTCACATA	1.1	2.3	3.9
CCCTACACGTCTACGTCACA	1.1	2.9	3.8
CCCTCACCATCTCAGTACAT	1.1	2.3	3.8
CCCTCCCTCCACTCACCCAA	1.1	2.1	3.9
CCCTGGACAGTAGCCTATAT	1.1	2.7	3.8
CCGCTAGCTCAAGCCTAGTT	1.1		3.9
CCGGACAGAAGAACACTTTA	1.1	2.7	3.8
CCGTGATCTCTTAATCTCCG	1.1	2.9	3.8
CCTACCCCTCCCCTCCCGCC	1.1	2.2	3.8
CCTATGCTTTGTGAACGCAG	1.1	2.8	3.8
CCTCAAACAACCCCTGAACC	1.1	2.8	3.8
CCTCCACCAACGTGGCACCA	1.1	2.11	3.8
CCTCCACGCACCCCTCTCCC	1.1	2.8	3.8
CCTCGCCCAAAGGCTAAAGC	1.1	2.1	3.8
CCTCTCCCCCGCACGCCCCA	1.1	2.9	3.9
CCTTAGCACACGCAGCAGAG	1.1	2.11	3.8
CCTTTCCATCTATTACGGCC	1.1	2.1	3.9
CGACATCCAACATCCATCAC	1.1	2.7	3.8
CGACGCCATTAAAAAGAAAT	1.1		3.8
CGACTCCGGGTCCCCTTGTC	1.1		3.8
CGATCTGTCACATCGTACTA	1.1	2.2	3.9
CGCAACGGCCAGACCAGACT	1.1	2.7	3.8
CGCACTGGCCCCTACCCTCC	1.1	2.1	3.9
CGCCCGCCAGCCCCGTGGAG	1.1		3.8
CGCCGGCCCCTCTTATACTA	1.1	2.1	3.9
CGCCTGCTGACTTCCCATGT	1.1	2.8	3.8
CGCGTTAGCTAATATGATTT	1.1	2.8	3.9
CGCTAGATCATGCTCAATAT	1.1	2.1	3.8
CGGCCTCCCGAGCCTCAGCC	1.1	2.1	3.9
CGGCGCCCCTGAAATGTGCG	1.1	2.11	3.9
CGGCGTCCTCTAGGTACCCC	1.1	2.2	3.8
CGGGGGTTTCCGAAACACCT	1.1	2.11	3.8
CGGGGTGCTCCGAACGAAAT	1.1	2.1	3.9
CGGTGGCTAATTGCTCCTCT	1.1	2.3	3.9
CGGTTTCACGTCGGAACGAG	1.1	2.6	3.8
CGTCCTACCTCCGGCACCCG	1.1	2.8	3.8
CGTTAACATACGTATACTAA	1.1	2.3	3.8
CGTTCAGCTAGCCTTGGGCG	1.1	2.2	3.8
CGTTCTGGACACGAAGCGAC	1.1	2.2	3.8
CGTTTGACTGATTGGTGCAG	1.1	2.1	3.8
CTAAGTTAAGCACTCATGCC	1.1	2.8	3.8
CTAATGGCTGACTACAGTCA	1.1	2.8	3.9
CTACACACAATTCATAGCAA	1.1	2.8	3.9
CTACCGCCCCCGGGCACCAA	1.1	2.2	3.8
CTACCTCCCTCTTTTCGCAC	1.1		3.8
CTACGCTCCGCCTGAATCAA	1.1	2.3	3.9
CTAGAATACCCGTCCACTGC	1.1		3.8
CTAGGCGGCCCGACCGGCAC	1.1	2.9	3.8
CTATGTGTCCCATATTGAAG	1.1	2.9	3.8
CTCACGCCGCGCCAGACCTC	1.1	2.3	3.8
CTCAGCCCCGATACTTCTAC	1.1	2.1	3.9
CTCCCCATACACCCATCGTC	1.1	2.1	3.8
CTCCGCACGAGCGGTCAGAG	1.1		3.9
CTCCGCGCGCCCCCCTCACC	1.1	2.8	3.9
CTCCTCTTTCTTCGATGAGA	1.1	2.3	3.9
CTCGCAAAAACTAGACATGA	1.1	2.8	3.8
CTCGTTCCCCCTATCGGAGC	1.1	2.7	3.9
CTCTACCGACACTACACCCC	1.1	2.9	3.8
CTCTACGACACACCCCCGAG	1.1	2.11	3.8
CTCTATAAAGTCGTCCGACA	1.1	2.1	3.9
CTGAAACCTTAGAATATATC	1.1	2.1	3.8
CTGCCTAACGTCAGTCCCAC	1.1	2.7	3.8
CTTAACTTTTTACCTCACCA	1.1	2.8	3.8
CTTATCTACAGATGGTCCCA	1.1	2.2	3.8
CTTCACCCTAGGCGAGTCTC	1.1	2.6	3.9
CTTCACGAACTCCACCTACG	1.1	2.9	3.9
CTTCCGTCCTACAGCTCTCG	1.1	2.3	3.8
CTTCGATAACTCTCTAGAGA	1.1	2.9	3.8
CTTGAACTCTACTCGCGTAA	1.1	2.1	3.8
CTTGCCATGATACCAACGAT	1.1	2.8	3.8
CTTGTGCAGTTTAACTCACG	1.1	2.2	3.9
CTTTACTTCAACGCTCGCCA	1.1	2.8	3.9
CTTTTCTTTCTGTTAACAGA	1.1	2.7	3.9
GAAAAGAACCCAACTGATCC	1.1	2.1	3.8
GAACAGTACGATGTCTAATT	1.1	2.9	3.8
GAACCTCTTGCTGATGACGC	1.1	2.11	3.9
GAACTAACACTAGACCTTTA	1.1	2.11	3.8
GAAGTGTCATCTACTACATC	1.1	2.7	3.8
GACAAAGCCCCCAGTTAGTC	1.1	2.7	3.8
GACAACACACACTTGGCGTC	1.1	2.8	3.9
GACATCTACTGCCTAAATAT	1.1	2.1	3.9
GACCCGTTACCAAGGTGCAT	1.1	2.7	3.9
GACCGTCTTAGAGCAGTACA	1.1	2.2	3.9
GACCTAAGTGCGCCAAAAAT	1.1	2.2	3.9
GACCTGCCTGGAGTGTAGAT	1.1		3.8
GACGACTGATACGTCCTTGC	1.1	2.7	3.9
GACTCCGCGGGTTTAAAACT	1.1	2.3	3.9
GACTTAGGCTGGGGAACGTA	1.1	2.3	3.9
GACTTGTCTTGCCCCAGAAA	1.1	2.1	3.8
GAGACTCTTGACAGCTCCCA	1.1	2.8	3.8
GAGGGTGAACGCACTCGCCC	1.1	2.1	3.8
GATACTCGCTCCTAAGACAT	1.1	2.9	3.8
GATCGCCACCCCACCCTGAC	1.1	2.11	3.9
GATTCATTAGTACGCTTAAA	1.1	2.8	3.8
GATTCGTGACCCACACTCGG	1.1	2.2	3.8
GATTGCCGGCGCCATAGCGC	1.1	2.1	3.8
GCAACAATGCGGAGACACAC	1.1		3.8
GCAATAGATGTAATTATCAC	1.1		3.8
GCACATGTCCCACCCATCGA	1.1	2.9	3.8
GCACCTCATACTAGCGTTCT	1.1	2.7	3.9
GCACGCCACACCCCCACACT	1.1	2.3	3.9
GCACTGTGGGCCTCCCGGTT	1.1	2.8	3.8
GCATATCGACCGATCCTAAC	1.1	2.9	3.8
GCATGAGCCGGCTCTTTGGA	1.1	2.8	3.8
GCCAAGATGAGCACTCCCTG	1.1	2.11	3.8
GCCACTTGCACCCCGAGCAG	1.1	2.3	3.9
GCCCAAGACCTCAGACAGTC	1.1	2.3	3.9
GCCCCACACCCCAGCCCATC	1.1	2.8	3.9
GCCCCACACTCCACGTCCCA	1.1	2.1	3.8
GCCCCACCATCACCCCCTCC	1.1	2.1	3.8
GCCCCCCAAGTCCACGTCAT	1.1		3.8
GCCCCTACTTCAACGACGTG	1.1	2.8	3.9
GCCCTAATTGACAGAAAAAT	1.1	2.11	3.8
GCCCTACCTCCCCTAAGACT	1.1	2.2	3.8
GCCCTCTCACCGCCACAAAT	1.1	2.9	3.8
GCCCTTAACTACATCGCTAA	1.1	2.11	3.9
GCCGCGTCCCGCCTATACCT	1.1	2.9	3.8
GCCGTGTAGACCAACCACTC	1.1	2.1	3.8
GCCTAACGTATAATCGGTTT	1.1	2.11	3.8
GCCTACCTGGACCCCGTCGT	1.1		3.9
GCGCCCTAAACGAACGTCGA	1.1	2.9	3.9
GCGTACCCTAATACCAATGA	1.1	2.8	3.8
GCGTGCGCCGGTCCCCTACA	1.1		3.8
GCTACCCGTAATTCTGTCCC	1.1	2.7	3.9
GCTACGATGGCCTCCTAACT	1.1	2.8	3.9
GCTCCACTCCCGCGCGCCAA	1.1		3.8
GCTGGACGTCATAGACTGGA	1.1	2.11	3.9
GGACTTTCGTGGCAATTAAC	1.1	2.11	3.9
GGAGTACCCCAAGTAAGACC	1.1	2.1	3.9
GGCAAGACACACCAACCGAG	1.1	2.1	3.8
GGCCACCACCCCCCACTGGC	1.1	2.9	3.9
GGCCGCTCTTCCGCAACATT	1.1	2.6	3.9
GGCTACTCCCCGCAAGCAAT	1.1	2.1	3.8
GGCTCGCCTGCTCGCCCATC	1.1	2.7	3.9
GGGAACAAAAGTTCAAGACA	1.1		3.9
GGGCGCTCTCGGAGTTTCCC	1.1	2.9	3.8
GGTACCTTCCCGTCAGTAAC	1.1	2.1	3.8
GGTCCCCATACCCCCTACGC	1.1	2.1	3.8
GGTTAGAATAAACAAAAGCA	1.1		3.8
GGTTCTCTCTGGGTAGACAC	1.1		3.8
GTAACCAGTACATTATGGAA	1.1	2.1	3.8
GTATCGCGCTAGAACACCCA	1.1		3.8
GTATGGGGTAGTGGAGATAG	1.1	2.7	3.8
GTCAAGCGCAAGACCACCGC	1.1	2.11	3.9
GTCAGCTCGTAGCACGGTGA	1.1	2.1	3.8
GTCCAATCCAACGAGCCGTG	1.1	2.7	3.9
GTCCTCCCTACCCACCGCCC	1.1	2.9	3.8
GTCTAGCCATAAAGACAACC	1.1		3.8
GTCTGCTTTATAAGGAACTC	1.1	2.1	3.8
GTGAATTAATCGAAAGTTGC	1.1	2.11	3.9
GTGCACCCGTGTACCCAGAA	1.1	2.7	3.8
GTGTGTTCGCGATTCGCCCC	1.1	2.1	3.8
GTTAAGCATCGAGTATTAAT	1.1	2.2	3.8
GTTATACATTACTCTTGGGC	1.1		3.9
GTTCCAGTGCAGCCGACAGA	1.1	2.9	3.9
GTTGGTACGAAACAGTGTAG	1.1	2.2	3.8
GTTTAATGAATCCTCCAAAA	1.1	2.1	3.9
GTTTACCTGAGTCTATCGCT	1.1	2.7	3.9
TAAACTACCGCTATCATGAG	1.1		3.9
TAAAGAGCTAGAGACTACTA	1.1	2.9	3.8
TAAATCAACAGCTTATTATT	1.1	2.3	3.9
TAACACTAATCGCCATAATT	1.1	2.1	3.8
TAACGTCAACTAATCTTGAT	1.1	2.2	3.8
TAAGGAATCGTTTTGAAAGC	1.1	2.1	3.9
TAATAATCAGTACAGCTTGA	1.1	2.9	3.8
TAATACCCATCTTTTTCCTC	1.1		3.8
TAATTCTTAGCCCACAAGAG	1.1	2.7	3.9
TACACGACTATCATGCAGAG	1.1		3.8
TACCACCGCTTCCGTCCCCC	1.1	2.8	3.9
TACCCGCAGTCCGTATACCC	1.1	2.1	3.8
TACGTCAACACTTTCTTTCG	1.1	2.2	3.9
TACTACTCGCCCCATACTTA	1.1	2.1	3.8
TAGACTATGTAGATACGAAA	1.1	2.1	3.9
TAGAGATCAATGGGTAGTAA	1.1	2.8	3.8
TAGGATTCGGGAAGGTGAAA	1.1	2.7	3.9
TATAAACTACTCCGCGATGG	1.1	2.3	3.8
TATGACATATAAGCCCTATT	1.1	2.9	3.8
TATGTAAACTTTGTCGAACT	1.1	2.1	3.9
TATTAATCATTTTGTATTTC	1.1		3.8
TATTAGCAACCCCACTTAGG	1.1		3.8
TCACCATCAAAACGTCTTTG	1.1	2.11	3.9
TCACCCGTTTCTGTCCTCCC	1.1	2.9	3.8
TCACTCAATTTGAGGCCAAA	1.1	2.11	3.8
TCAGCCCATCGTGTCAATAT	1.1		3.9
TCAGGGTGAACAGCACAACA	1.1	2.9	3.8
TCATCGACGCCAGATTTTAC	1.1	2.7	3.8
TCATTAGTAGACTTCGAGCT	1.1	2.1	3.8
TCCACATCATTTCGCGTTTT	1.1	2.7	3.8
TCCAGGGCCCTCCGCGCCCC	1.1	2.3	3.9
TCCCACACCGCCCTCCCAGC	1.1	2.1	3.8
TCCCCCCCATAGCCTCCGCC	1.1	2.7	3.8
TCCCCCGAACAACCCCTGCA	1.1	2.7	3.8
TCCCCCTCCCCCAGCGTCGT	1.1	2.2	3.8
TCCCCCTCTTTCCATCCCCA	1.1	2.8	3.8
TCCCTATGCCACCCCCTGTC	1.1	2.3	3.8
TCGCAAATCCAAAAGAAACT	1.1	2.9	3.9
TCGCCGCCCCCGCGTTCCCC	1.1	2.7	3.8
TCGTCCCCAGGCCTACCCGA	1.1	2.9	3.8
TCTAATATTGCCAGTATCCA	1.1		3.8
TCTACCGACCCACTAGAAAT	1.1	2.7	3.8
TCTACTTTCAGGCCCAATAC	1.1	2.8	3.9
TCTCCACTGGGACTCACTGC	1.1	2.1	3.8
TCTCCCCAACCCTACTCCCG	1.1
TCTCCGCCTATAACTGCGAG	1.1	2.1	3.9
TCTCTTTGCCCACTGGGCGC	1.1		3.9
TCTGTTTTGGTCTGTCCAGA	1.1	2.9	3.8
TCTTGAACGTGGAGGTGTGC	1.1	2.11	3.9
TGAACCACCCCAGAACTGAC	1.1	2.11	3.8
TGATCGTCCCGACTAATCGG	1.1	2.9	3.9
TGCAACGTACCCTTCCTACT	1.1	2.9	3.8
TGCCCCCCCTCGCCCCAACA	1.1	2.1	3.8
TGCTCACCCCCACTACTGCT	1.1	2.1	3.8
TGGCATACGCATTTTACGGT	1.1	2.9	3.8
TGGCTCTATCTCGTTGGAGG	1.1	2.2	3.9
TGTCACGGCAGCATACGAGA	1.1	2.8	3.9
TGTGGGCCATAAACCTAAAC	1.1	2.11	3.8
TGTTCCTACCCCAAGCCGAT	1.1	2.9	3.8
TTAAATCGTGCCCGGACAAT	1.1	2.2	3.8
TTAATATCCATGGTTCAAAC	1.1	2.3	3.8
TTACAGAACCCCATCAGAGA	1.1	2.8	3.9
TTACCCGGCGTTAACCTACC	1.1	2.9	3.8
TTACCCTTCTCCAAGAAAAC	1.1	2.7	3.8
TTACTAATAAAACATGCCCG	1.1	2.2	3.9
TTCAAACCCGAATACATTGC	1.1	2.8	3.8
TTCCCTAATCATAACTTCCT	1.1	2.3	3.8
TTCGCGAACACAGCTGAGTC	1.1	2.11	3.8
TTCGCTTGACAGCCGCGCAA	1.1		3.9
TTCGTCAGAGCAGATGGCTA	1.1		3.8
TTCTAACCTTAGACTTGGAC	1.1	2.7	3.9
TTCTAACGCAAACTCTACCC	1.1	2.9	3.9
TTCTCACGCATTCATACTCC	1.1	2.2	3.9
TTCTTTATCGCACGAGTACA	1.1	2.1	3.8
TTGACAACAGCAGAGATTAA	1.1	2.11	3.8
TTGCAGAGCCCTCGTCGCCG	1.1	2.1	3.8
TTGCGCCGGCTGCCGCTTCC	1.1	2.1	3.8
TTGCTCCGCCCTCCCCCACC	1.1	2.9	3.9
TTTAGGCCACCGTAAGTCAA	1.1	2.1	3.8
TTTCCTCAAGAATCCTCCTA	1.1	2.9	3.9
AAAAATTAGATTCTCCAGAC	1.1	2.3	3.9
AAACATAGAGTCGAAAGAAC	1.1		3.8
AAACCAGGAAGATAAAATCT	1.1	2.6	3.8
AAACTCCTAAACGTACGGGT	1.1	2.9	3.8
AAACTCGCACCCAGGCCCTC	1.1	2.1	3.8
AAATAGAGATAACTCCTACA	1.1	2.7	3.8
AAATAGTAATTCTGTCTCTC	1.1	2.7	3.8
AAATTCACGTCACTATTCAC	1.1	2.3	3.9
AAATTTAGTGTAACATCAGG	1.1	2.8	3.9
AAGGTTACCAGAAAAGGACT	1.1	2.1	3.9
AAGTAAAGAACACGAGAATC	1.1	2.11	3.9
AAGTACTTAAAATATACGGA	1.1	2.7	3.8
AATAACCCAGATCTCATGAA	1.1	2.3	3.9
AATACATCCTTCTATAAGTC	1.1	2.8	3.9
AATACCAGCAGCTACCTAAC	1.1		3.9
AATCATATACAGATAAATCA	1.1	2.2	3.8
AATCATGGGGCCATTCGCAC	1.1	2.9	3.9
AATCGTCATTGCTTACCCAC	1.1	2.2	3.8
AATCTAAATAGAATAAAAGA	1.1	2.11	3.9
AATTTATAACACGCTCTCTG	1.1	2.1	3.9
AATTTCGAGTCCCGGGCGCG	1.1		3.8
ACAAAGTATCGCTGAGAAGC	1.1	2.1	3.9
ACACGGGTCCCTTTTTCGGG	1.1	2.8	3.8
ACAGCCCGCCCGGACCACCT	1.1	2.8	3.9
ACAGTCCCAGCAACGTTAGA	1.1	2.1	3.8
ACCAGAATTTACTTGACAGA	1.1	2.9	3.8
ACCCCCCCGCCGCACACCCC	1.1		3.9
ACCCCCCTAAAATAATACCC	1.1	2.11	3.9
ACCCCCCTACCCACACACCC	1.1	2.9	3.8
ACCCCTGGTGTCTATTCGTA	1.1	2.7	3.8
ACCCGCCACTTAGGCGTTTG	1.1	2.11	3.8
ACCCGCGGCCCCGTCCTATA	1.1	2.2	3.8
ACCCTACGCACCCACTAGAC	1.1	2.1	3.8
ACCGAACACATGAGAACCGC	1.1		3.9
ACCGAAGGAACTAACATATC	1.1	2.8	3.9
ACCTCCGCCCGACTTAACTC	1.1	2.9	3.8
ACCTTGTATGCTGGGGGATC	1.1	2.9	3.9
ACGCGCTCGTGATTGCTCCG	1.1	2.8	3.9
ACGCTCGTTAGCCAAATATT	1.1	2.7	3.9
ACGTTCTTACTAACCCCTGT	1.1	2.2	3.8
ACTAGCTACCAAGCGGTTAA	1.1	2.8	3.9
ACTGTCGACCAGCAAATAAC	1.1	2.8	3.8
ACTTAGGACTATCAACCTTG	1.1	2.1	3.9
AGACAAAACATTATTCAATT	1.1	2.11	3.9
AGACGCGCCTTTAACAACTC	1.1	2.9	3.8
AGACTTTGTTTTCGCCTACA	1.1	2.9	3.9
AGAGGACGCAAAATACGAAC	1.1	2.8	3.9
AGATGCCTGTCACACACTCG	1.1	2.7	3.9
AGCAACAAAAGTACACAAGT	1.1		3.8
AGCATGGCGTCGTGAGACGT	1.1	2.3	3.8
AGCGCAACCAGTGGTTTAAA	1.1	2.8	3.9
AGCGCTCGATTAAGCGATTT	1.1		3.9
AGGACAAAGCACCCTGGACA	1.1	2.3	3.9
AGGCTGGGGCTGTAAAGATA	1.1	2.7	3.8
AGGGGTTAAAACCCAAATAG	1.1		3.8
AGTAATCCGCCCACCATTGA	1.1	2.1	3.8
AGTATTCCCTACAAAAGCAT	1.1		3.9
AGTGAGTCGGAACCCATGTG	1.1	2.8	3.8
AGTGGACGCTATTTGGCTGT	1.1	2.1	3.9
ATAAGTACCACTAAAAGATC	1.1	2.9	3.8
ATAAGTCCCTCATCGCATAA	1.1	2.1	3.9
ATAATCACAAAATGCAAAAG	1.1	2.8	3.9
ATACTGCACAGCCCCGCAGC	1.1		3.8
ATCACATTAAGACCTAATCA	1.1	2.3	3.8
ATCAGCTAGCCCACAATCAA	1.1	2.1	3.8
ATCCCAGTCAACCCAACCGA	1.1	2.3	3.9
ATCCCCGAAGTTGCATATAT	1.1	2.1	3.8
ATCCGTACATTAGTAAGATA	1.1	2.9	3.8
ATCGGGCCAAGTTCTTCATC	1.1	2.1	3.9
ATTACACCTCTTATTGATAT	1.1	2.9	3.8
ATTACCGATATAGTACAAAA	1.1	2.7	3.8
ATTACCTACGGAATATCACG	1.1	2.2	3.8
ATTAGCAGAGAAGTTACGGA	1.1	2.7	3.9
ATTGATCCCAATCTTCTCGG	1.1	2.9	3.8
ATTGCTGGGAGCAGTGTGAG	1.1		3.9
ATTGTGTACCCAGCAGACGG	1.1		3.9
CAACACCCTAGTCCCCTCCC	1.1	2.1	3.9
CAACACTCGGTCCCGCCGCT	1.1	2.9	3.9
CAACCATTGACATGTGAAAG	1.1	2.7	3.8
CAACCCGTCCACCCCACCCT	1.1	2.7	3.9
CAACTTTTCCCCCCGGCTCA	1.1	2.3	3.8
CAAGAACCGTCGTTACGCCT	1.1	2.9	3.9
CAAGGACTGTAACAGGACTT	1.1	2.1	3.9
CAAGGCCACACTACCAACGA	1.1	2.2	3.9
CAATACCCGTCATTGAAACA	1.1		3.8
CAATCTCACCTTCCCCGACT	1.1	2.1	3.9
CAATGATTATAGACGAGAAA	1.1	2.3	3.8
CAATTACACGAAAGCTCCTG	1.1		3.8
CAATTTTCTAAACTTTCGCC	1.1		3.8
CACAACCCACCGCCACCCGC	1.1	2.9	3.8
CACAACTCCCACGTCCTTTA	1.1	2.8	3.9
CACACATATCGACAACGATC	1.1	2.3	3.9
CACCAATCACATCCCCGGAC	1.1	2.11	3.8
CACCAATGAAACCTATCTAT	1.1	2.9	3.8
CACCCCCCCCCACCCCACCC	1.1
CACCCTCCCCCCCCCCACCC	1.1	2.8	3.8
CACCTACCGTACACAGCACC	1.1	2.2	3.8
CACCTCCTCCCATCCTCCCC	1.1	2.3	3.9
CACTAATTACGAACTGCATC	1.1		3.9
CACTCCCCCCACCGACCACC	1.1	2.8	3.8
CACTCGCCCCAAGCATTACA	1.1	2.3	3.9
CACTGTTGCGACCGAGCCTC	1.1	2.9	3.8
CAGAACCTGGATCCAATTTC	1.1		3.9
CAGACAATATAAGAGTCAGT	1.1	2.11	3.8
CAGAGAATTTACATGCAAAC	1.1	2.2	3.9
CAGCCAGGCGACCGCCGGCC	1.1	2.8	3.9
CAGCCTATAAACTATTCTCA	1.1	2.7	3.9
CAGTCAGGCCCACATCGCAG	1.1	2.1	3.8
CAGTTTCCCCCGCTCCACCC	1.1	2.9	3.8
CATACGTACGACGCCCCCTC	1.1	2.9	3.8
CATAGATGTCATTGGTTGAT	1.1	2.1	3.8
CATCCCAAGTACCTTGCTAT	1.1	2.11	3.8
CATCTAAGCTACATAACGCC	1.1		3.9
CCACAAGCGCTTCCCCAGCC	1.1	2.9	3.8
CCACACTCCCGCCGACCCAC	1.1	2.8	3.8
CCAGACCAAGCACCTCCTGA	1.1	2.1	3.9
CCATATACAACCACCGGACC	1.1		3.9
CCATGGCTTTGTAACTTGAG	1.1	2.9	3.8
CCCACCCCAAACACTTTAGT	1.1		3.9
CCCACTAACCGAATCACGAA	1.1	2.1	3.9
CCCACTCCCTTCCCCACCCC	1.1	2.11	3.8
CCCAGCTACCATTGCCTCTA	1.1	2.2	3.8
CCCATACCCACCAAACTCAA	1.1	2.9	3.8
CCCATACCTTCCCACAACAT	1.1	2.7	3.9
CCCATATGCTACCACCAAAA	1.1	2.3	3.8
CCCCATGCCCTCGGGGTGTT	1.1	2.7	3.9
CCCCCACCGCACACCACTGT	1.1	2.1	3.8
CCCCCCAAGCATCCACCCCA	1.1		3.8
CCCCCCCCCCGACGTCCCCC	1.1	2.2	3.9
CCCCCCCCTCGAGTCCCACC	1.1	2.3	3.9
CCCCTTGAGCTACACGCAGT	1.1		3.8
CCCGACGCCACTTCGCCCTT	1.1	2.1	3.8
CCCGAGCACACCAGACTGGC	1.1	2.3	3.9
CCCGCACCTCCACATCAGGC	1.1	2.2	3.9
CCCGCTCACCCCCACCCACC	1.1	2.1	3.8
CCCTACAGCAGACCTGTCTA	1.1		3.8
CCCTTTGTTCAAATTGCTAC	1.1	2.2	3.9
CCGAAAACGCATCCAATACC	1.1	2.9	3.8
CCGAAACCGTCCTAGCAAGT	1.1	2.1	3.9
CCGAGAAATCCCTACAACGC	1.1	2.1	3.9
CCGAGCGAACGCCCCCTTTC	1.1	2.3	3.9
CCGCCTACACTGACGGAAAA	1.1	2.1	3.9
CCGTCCTCCTCAAACCACCC	1.1	2.1	3.9
CCGTGACACTTGAGGACAAA	1.1	2.1	3.9
CCTAGCACCAGCTCCTAACT	1.1	2.11	3.8
CCTCAGCCGGTACCGCAGCA	1.1	2.11	3.8
CCTCATACACTCCCTAACAA	1.1	2.1	3.9
CCTCCCGCTCCATGCCCCAC	1.1	2.6	3.8
CCTCGAACCCGAATCACGCA	1.1	2.1	3.8
CCTCTCTGCCCCCGCGCCAT	1.1	2.3	3.8
CCTGACTGGAAAAATTAATC	1.1	2.11	3.8
CGAACCGTGGATCCGGTAGA	1.1	2.8	3.8
CGAACGCCCCTAAGACCCCC	1.1		3.9
CGAATACGGTAATGTGCCTA	1.1	2.9	3.9
CGACACGTACCTTCTTGATT	1.1	2.8	3.8
CGACATAATAGCAGATCCGA	1.1	2.1	3.9
CGACTCCTGCTATTCCAGAC	1.1	2.9	3.9
CGAGATTCCCCACCACTGGA	1.1	2.9	3.8
CGAGCCTAATGCCTAAAGCC	1.1	2.7	3.8
CGATAACAACCCATAGCTAC	1.1	2.11	3.8
CGATTGCTCTCGGCCTGAAA	1.1	2.3	3.9
CGCAATTGACTTACTTAACT	1.1	2.1	3.8
CGCCCCCACGTCTACCCCAC	1.1	2.3	3.9
CGCCCTCCTCTACGGCGACC	1.1	2.7	3.8
CGCCTAAGCAAGAACCCGCA	1.1	2.1	3.9
CGCCTATGCAGCCTTCCCTC	1.1	2.9	3.8
CGGCTGCGTGTTCCACCAAC	1.1	2.2	3.9
CGGGCGAGTTCCCGTAAATA	1.1	2.9	3.8
CGGTTCATTTTCCCCGTCTG	1.1	2.7	3.9
CGTCACTTCTTGGCCCCGGG	1.1	2.11	3.8
CGTCATACTAGATGTCCGAT	1.1	2.7	3.8
CGTCCGTGCTCACAACAGCG	1.1	2.6	3.8
CGTCGCCTGAACAAAAACGA	1.1	2.1	3.8
CGTGACCCCGTCGCTCCCAA	1.1	2.3	3.9
CTAAAGCAACTCCCTTACCC	1.1	2.8	3.8
CTAAAGTTCCCCGGGTATTA	1.1	2.7	3.9
CTACATTTAACCGTTACACC	1.1	2.3	3.8
CTACCCATACTTTGCTCCAG	1.1	2.11	3.8
CTAGAACGTAACCTAACTGA	1.1	2.7	3.9
CTATAGATTCTAGAGAGAAG	1.1	2.9	3.8
CTATCGATGCACCCCGCTGA	1.1	2.1	3.8
CTCATCGTCACCGTGCAGGA	1.1	2.3	3.8
CTCCCCACGCCTGTAACACG	1.1	2.8	3.9
CTCCCCCACCTGCGCGAAAT	1.1	2.1	3.8
CTCCGAAATTTGTGGCCGAT	1.1		3.8
CTCCTCAGGCCCTACCCAGT	1.1	2.1	3.8
CTCTCCACCAAACGGTCCAA	1.1	2.8	3.9
CTCTCCCGTCTATTCTCCTA	1.1	2.11	3.9
CTCTCGACATACACACCCGG	1.1	2.1	3.8
CTGACTCCGAAATATGCTTA	1.1	2.8	3.9
CTGCAATCCTCAATCACGAT	1.1	2.11	3.9
CTGCGCCCGTGGCGCCCCGC	1.1	2.7	3.8
CTGGCTACTCCCTTATTTGG	1.1	2.11	3.9
CTGTACTCATCCAAATCATG	1.1	2.7	3.9
CTTAAAGCTTGGCCCTGCCC	1.1	2.9	3.8
CTTCACTCATCCATGAGCTT	1.1	2.9	3.9
CTTTGAGACCCCCGGCGCTA	1.1	2.3	3.9
GAAAATATCTAATATAGCTT	1.1	2.8	3.8
GAACAACAAACGTCCCATCT	1.1	2.9	3.8
GAACGAGTCTGTATTAGACT	1.1	2.3	3.9
GAAGTTCACAGGGAATCTAC	1.1	2.6	3.8
GACAAGACTTGCCCTCCGGA	1.1	2.1	3.8
GACAAGCATACCCTCCCGCA	1.1	2.1	3.8
GACACCAATACACTACGCTT	1.1	2.7	3.9
GACACTTATGACAATTCTAT	1.1	2.6	3.8
GACATGTATACAATCATAAA	1.1	2.7	3.8
GACCCCCCGACGTGGAGCCA	1.1	2.1	3.8
GACCCCCGGCCACCCAACAC	1.1	2.2	3.9
GACCGTCCCTGATTCTAGAT	1.1	2.3	3.9
GACCTTAACCGTATGCATGC	1.1	2.9	3.9
GACGAAACCCCCCTATCGCG	1.1		3.9
GAGGACCCAAGAACGAAATA	1.1	2.6	3.8
GAGGTCTAACTCGTTCACCG	1.1	2.2	3.8
GATGCAAACGGTCTGACTGC	1.1	2.1	3.8
GATGCAATAGTAACTCAGCC	1.1	2.6	3.9
GATGCCACGCTCATAAATTA	1.1	2.11	3.8
GCAGGAATCACACATTTTGC	1.1	2.3	3.8
GCATACGCCATCAATACCCA	1.1	2.3	3.8
GCATCTATTTTTGTCCTTTC	1.1	2.1	3.9
GCCAAATTACTACAACTAAA	1.1	2.8	3.9
GCCACGCCCATAACCATACC	1.1	2.8	3.9
GCCATCTAATCGACGAATGA	1.1	2.3	3.9
GCCCCCCCATCCTCCGCCCC	1.1	2.9	3.8
GCCCCGAGCCAAAGAGCCCA	1.1		3.9
GCCCCGGATGCTAGTAGGCG	1.1	2.8	3.8
GCCGCTGCCGCCCCTCCGCC	1.1	2.1	3.8
GCCGGCCGCCCGGGCCCCAC	1.1		3.8
GCGACAGGCGTTAATCAGTG	1.1	2.9	3.9
GCGATACAGAGACTCAAGAG	1.1	2.3	3.9
GCGCCAGCCGGACTCAGGGC	1.1	2.9	3.8
GCGGTGTTCACCAGGTACGA	1.1	2.8	3.9
GCTCCAACTTCCGACCTACG	1.1	2.8	3.8
GCTCCATCAAACAGCGCCGT	1.1		3.8
GCTCTAGACAAGGAAGAAAG	1.1		3.9
GCTGTTGCCCACGATTCATC	1.1	2.8	3.9
GGACTAAAAATAGACCAACC	1.1	2.8	3.9
GGATTTTAAAGTCACCACTC	1.1	2.7	3.9
GGCCCCCCCCTTCTCCCCAC	1.1	2.7	3.9
GGCCCGCTAGGCAACCAGCC	1.1	2.1	3.8
GGCCTATTTAAAAGCTTTAG	1.1	2.7	3.8
GGCGCACATTAAGTACCCCG	1.1	2.1	3.9
GGCGCGAAAATTACAAGCGC	1.1	2.1	3.9
GGGAACGCTATCAGCTGCAC	1.1	2.7	3.8
GGTCCACAACCTACTACATA	1.1	2.3	3.9
GGTGCAATTGCCCCGATACT	1.1	2.7	3.9
GGTTTTACCGACTACCATAA	1.1	2.8	3.9
GTACTGCATTCCCTCCCTCG	1.1	2.3	3.9
GTAGGACCGCTAAGTGAAAT	1.1	2.3	3.9
GTATCGCCGCGAGTTTCTCG	1.1	2.7	3.9
GTCAACCCCCTTTCCGTGCA	1.1	2.8	3.8
GTCAAGACAACACCATCCCA	1.1	2.1	3.8
GTCCAATGAACGCTGACCTT	1.1	2.9	3.9
GTCCCACCACTCTTGCGTCC	1.1		3.8
GTCTAGTTCCTACTCCTAAA	1.1	2.11	3.9
GTCTCCACTCCAAAACCCTC	1.1	2.1	3.8
GTGAGTAGCTGCTATGGATA	1.1	2.1	3.8
GTGATTAAAAATCTAATGTA	1.1	2.11	3.9
GTGCACAATCTTAAACCGAA	1.1	2.7	3.8
GTGCGCTTACCCACCCACAG	1.1	2.2	3.9
GTTATAACTCAGACATCTGA	1.1	2.1	3.8
GTTCAATCTGAAGAGGTCGA	1.1	2.11	3.8
TAAAACATCAAGTGTTATAT	1.1	2.9	3.8
TAAATTGCACCTAATACAAT	1.1	2.9	3.8
TAACAACTATCACAGTCAAA	1.1	2.7	3.8
TAATAACGCTGGTTCGCACG	1.1	2.6	3.8
TACCAATCCCCGTGCCTGCG	1.1	2.7	3.9
TACCACCAACCCAACATCAG	1.1	2.9	3.9
TACCCCGGATTAGCTCTACC	1.1	2.1	3.9
TACCGGTTCAGCTAACCGAT	1.1	2.8	3.9
TACCTATCTATCGCACTGAA	1.1	2.1	3.8
TACCTTGTGGCGCCTCTTAG	1.1	2.9	3.9
TACGACTGCCCAAATTGCAA	1.1	2.3	3.9
TAGCAACCTGCCCCGTTGCC	1.1	2.11	3.9
TAGGAACATGTGCCTCCATT	1.1	2.2	3.8
TATAGAGCAAGATCCATTTT	1.1	2.9	3.9
TATCCATTGTCCCCCATATC	1.1	2.11	3.8
TATCGCACTACACGCTCCAC	1.1	2.2	3.8
TATGGTGGCATTTTACCCCA	1.1	2.9	3.8
TATTGAACGGCCGTTGCATA	1.1	2.9	3.8
TCAACATTCAAAATGAACCC	1.1	2.1	3.8
TCAGATCGAGATGAGAGCCA	1.1	2.11	3.8
TCATGAACAACTCCGACTCG	1.1	2.1	3.9
TCCAAGCTGAGCGAGCCGCG	1.1	2.7	3.9
TCCACCTATGTATAAGACAA	1.1	2.3	3.9
TCCAGAACCTGGCCGCTCTG	1.1	2.1	3.8
TCCATAACCTGCTACGAAAA	1.1	2.11	3.8
TCCCAATATACCTAACCGGC	1.1	2.7	3.8
TCCCCACCCTCGGACTATAC	1.1		3.8
TCCCCCCAACCTTCGCCTTA	1.1	2.9	3.9
TCCCTAGTAGCCCCGAGTAA	1.1	2.9	3.8
TCCTTCGTAGATGGTACTAC	1.1	2.7	3.8
TCGACATCTACCCGTACACA	1.1	2.2	3.8
TCGAGAAATAACCCGTCAAG	1.1	2.8	3.8
TCGCAACCGTCATTAAAATT	1.1	2.7	3.9
TCGCCCGCTCCCCTTCCCCC	1.1	2.3	3.8
TCGTATCAATTTATCCAGGC	1.1	2.7	3.8
TCGTGCCACGCACGGCCTAC	1.1	2.7	3.8
TCTAACATTTCGTGATCGGA	1.1	2.2	3.8
TCTATATTCCATCCATCGGA	1.1	2.11	3.8
TCTCGCACTACACGCTCCAC	1.1	2.2	3.8
TCTCTTTTCGCGGTACTGTA	1.1	2.7	3.8
TCTGATCGCCCGTTACAACT	1.1	2.1	3.9
TGACCGCCCCCCGTCCCGCC	1.1	2.8	3.8
TGATCATCATAATTGTCACA	1.1		3.9
TGCCTATATAACTTCCCAAA	1.1	2.7	3.8
TGCCTTGTTATGAGCCCTAA	1.1	2.1	3.8
TGCTACACCACAACACCATC	1.1	2.1	3.8
TGGCCACCTTTGTGGTAGCG	1.1	2.3	3.8
TGGTCGTGTTCCCCGCCCCT	1.1	2.1	3.8
TGGTGATACCACGGACGGAG	1.1	2.9	3.9
TGTCAACACAGTGTTTCCTC	1.1		3.9
TGTGCAAGAACCATTTAACC	1.1	2.9	3.9
TGTTCCTTCTGGCCCCAGCT	1.1	2.11	3.8
TTAAACATGGCTACGCAAGA	1.1	2.1	3.9
TTAATTCCGAACTCGATGTG	1.1	2.8	3.8
TTACCACCAATTTTCGCAGC	1.1	2.1	3.8
TTACTGAGCGCCGGCGACTC	1.1	2.7	3.9
TTAGGTGCGGCGAAACTAAC	1.1	2.8	3.8
TTCATCCAATTCTTACGATC	1.1	2.11	3.9
TTCTATGTTCGCAAGGTAAA	1.1	2.1	3.9
TTCTGCGACCGTCGCACACG	1.1	2.1	3.8
TTGACCGGAGATGAACCTGG	1.1		3.9
TTGTCCCCCCAAGGCCCCCA	1.1	2.2	3.8
TTGTTCGCCCTCAATTTCAA	1.1	2.1	3.8
TTTACAATGACGCAATCTCC	1.1	2.3	3.8
TTTACACCACTACCCGCCTC	1.1	2.7	3.8
TTTATCACCAGTCCATATAA	1.1	2.8	3.9
TTTGCATATTTTGAACACGA	1.1	2.7	3.9
TTTGCTGAGAAAGCCCAGGT	1.1	2.2	3.8
TTTGGCGACAGAGCTTAATC	1.1	2.8	3.8
TTTTCCGATGACCTGAGAAA	1.1	2.1	3.9
TTTTTTATCTCTCTCAGACG	1.1	2.11	3.8
AAAACGGTCCACACTCCAAA	1.12	2.3	3.9
AAACACCACCTTAAACCCCT	1.12	2.1	3.8
AAACCGGTATGCCATTACCA	1.12	2.9	3.8
AAACGCTAAATAACTTAGGG	1.12	2.9	3.8
AAACTTCCAATGTACCATTC	1.12		3.8
AAAGAAAATATAGAATAGTC	1.12	2.9	3.9
AAAGCTCCCCACAATAGTTA	1.12	2.2	3.8
AAATAGTAGACCACTCCATG	1.12	2.2	3.9
AAATCAATACTCATCAAAGT	1.12	2.1	3.9
AACAAACAAAAATTATGCGT	1.12	2.7	3.9
AACAACGCACATAATTGACT	1.12	2.1	3.8
AACCATACACCAAAGTTACC	1.12	2.6	3.9
AACCATCTTCAAGATACATA	1.12	2.6	3.8
AACCCAAAAACCCTTAAGAC	1.12	2.11	3.9
AACCCAGGATCCTGCTACGC	1.12	2.11	3.8
AACGACTTCCTCTGAACCGG	1.12	2.1	3.8
AACGTTATACTGGGAAAAGG	1.12	2.11	3.8
AACTACAAGCATTATTGAGT	1.12	2.1	3.9
AAGCCCTTCTACAACGAAAC	1.12	2.8	3.8
AAGTCTGCCTCTCAGTTTCG	1.12	2.11	3.9
AATACAACAACGTACGCACG	1.12	2.2	3.8
AATACGAAAAATCACTTTCA	1.12	2.3	3.8
AATATGAAGCATTGAAGAAA	1.12		3.8
AATCAACGATCGTATTCTTA	1.12	2.8	3.8
AATCCGCCCCCCACCCGATA	1.12	2.7	3.9
AATTGTCCCGTTACCTAATG	1.12	2.7	3.8
ACACAAAGCTGCTCTTTCCT	1.12	2.8	3.8
ACACACCACTTACCGCGTAC	1.12	2.1	3.9
ACACATAATGCCGACTCATG	1.12	2.3	3.8
ACACCCCCCCGCAGCCATGG	1.12		3.9
ACAGACAACGCAATTCACTC	1.12	2.1	3.9
ACATATAATTACATGGAAGC	1.12	2.9	3.9
ACATCACACTGTTATGCTAG	1.12		3.9
ACCCACCTCCCTAACACCGA	1.12	2.1	3.8
ACCCCCCACCCGCACCCGAC	1.12	2.7	3.8
ACCCCTCCCTCCCCCGCGCC	1.12	2.1	3.8
ACCCGACAGTATAGCTAATT	1.12	2.1	3.9
ACCCTCCCACGACCCCCCCC	1.12	2.9	3.9
ACCCTCCCCCACCGTCCTCG	1.12	2.11	3.8
ACCGTAATAGTTATATATCG	1.12	2.7	3.8
ACCTTCTCATACAAGATCCA	1.12	2.1	3.8
ACCTTTGTGAAATGCCTGGT	1.12		3.8
ACGACCCACCTCTTCCCGCG	1.12	2.7	3.8
ACGACGCCCTGCCGTTCCTC	1.12	2.9	3.8
ACGCCTGCACCAATACCGAG	1.12	2.1	3.8
ACGCTAGATATTCCTCGAAT	1.12	2.6	3.9
ACGTCTCTTATCGTTTTGCG	1.12	2.9	3.8
ACGTGAAGTATTTGACAAGC	1.12	2.11	3.8
ACTACACCCAGACACACTGC	1.12		3.8
ACTACGAAAAATCACTTTCA	1.12	2.3	3.8
ACTATAGAATCCGTGCGCAG	1.12	2.9	3.9
ACTCGCCTGACCGCTTGACA	1.12	2.1	3.8
ACTCGGCCAATGGCAGAGAC	1.12	2.2	3.8
ACTCGGCCAATGGCGGAGAC	1.12	2.2	3.8
ACTCTACGATACGACCAAAT	1.12	2.1	3.9
ACTTCCCACCCTCCCCACAA	1.12	2.3	3.8
ACTTGCTTGAATACCAATAC	1.12	2.1	3.9
AGAAGTCCCTGTAACGAATA	1.12	2.9	3.8
AGACTACCCGAACGGTCCAT	1.12	2.3	3.8
AGAGTACCCCCACCTTTTTC	1.12	2.9	3.9
AGCAGAAACAGCCATCAAGC	1.12	2.8	3.9
AGCGCCATAGCAGGCTACAC	1.12	2.8	3.9
AGCGCCGAACGGATGTTACC	1.12	2.7	3.9
AGCGTGCCGCTGACAACTTA	1.12	2.11	3.8
AGCTGTGACGCCCCGCCCCC	1.12	2.11	3.9
AGGACATTAATAAATAGCAC	1.12	2.6	3.8
AGGATACCTAAAAACCCATA	1.12		3.8
AGTACGGAGAGCCACCCGCA	1.12	2.3	3.8
AGTGATGAAAAGGGAACCGA	1.12	2.3	3.9
ATAATCTACATCACCGATTA	1.12	2.3	3.8
ATATCTACCCTGTGGGTCCA	1.12	2.2	3.9
ATATCTTCCATCATACGACC	1.12		3.8
ATCACATGAAACACGGAATA	1.12	2.9	3.8
ATCACGAACAACCATATCGA	1.12	2.3	3.8
ATCGCCTAATATTTCTATAC	1.12	2.7	3.8
ATGAACTTATCAGTTGTGAC	1.12	2.1	3.8
ATGCCCTGGCCTTTCACCTA	1.12	2.11	3.8
ATGTCCGGGGAGTTTACTCT	1.12	2.1	3.8
ATGTTATTGCAGTTCCCTGT	1.12	2.1	3.9
ATTAATTAATGTAAAATATT	1.12	2.9	3.9
ATTCCCGGTTGACTACACGA	1.12	2.2	3.8
ATTCGCAAAGATAAAATGAA	1.12	2.11	3.9
ATTTTACCCCTCACCAAACA	1.12	2.1	3.8
CAAAATGACTTGTATCTGAA	1.12	2.11	3.8
CAAAATTCTGAAATGGCACG	1.12	2.2	3.8
CAAACAAACCCCATCTAGCA	1.12	2.9	3.8
CAAACTTCATTACCCGGCAA	1.12	2.2	3.9
CAACCCCCGCCCCGGGACTA	1.12		3.8
CAAGAGGGCGTGCCTGCATA	1.12	2.8	3.8
CACAACCCCGAGCCACCACC	1.12		3.8
CACACATAGTTACGTGGTTA	1.12	2.11	3.8
CACACTTTTTGCACAGCCTC	1.12	2.8	3.8
CACATCGGCCATACCAGTAG	1.12	2.7	3.9
CACCAACCCTGACGCAGCCC	1.12	2.9	3.9
CACCACAAGAAACAACCATA	1.12	2.3	3.8
CACCACTCCAAGCGTGCGCT	1.12	2.7	3.8
CACCACTTCACTGGTCTATA	1.12	2.8	3.9
CACCAGACTAAACTTATATT	1.12	2.8	3.8
CACCATCCAGTGCACCTACA	1.12	2.3	3.9
CACCATTCACAATCGTAAGA	1.12	2.1	3.8
CACCCACTAACAGACATTAT	1.12	2.9	3.8
CACCCATACTTCTCCGAACC	1.12	2.9	3.8
CACCCCTTACCCAAAACGCA	1.12	2.9	3.8
CACCCTCTCGTGACTTCCCC	1.12	2.7	3.9
CACCGAGGTCACGAACACTT	1.12	2.11	3.9
CACCGATTAATCTAGAGCGT	1.12	2.2	3.9
CACCTACCCCTCAACAGACC	1.12	2.11	3.9
CACCTACCTCACGAAAACAA	1.12	2.2	3.8
CACCTCCCAGGCGCTTTGCA	1.12		3.8
CACCTCCGCCAAACTATGAG	1.12	2.2	3.9
CACCTTCCAAAGTTCCCGGA	1.12	2.1	3.8
CACGCAACAGCACTTTCACT	1.12		3.9
CACGCCCGCACGCACGTGAC	1.12		3.8
CACGCCTCGAAAGTCAACAC	1.12	2.8	3.8
CACGCTCATGCCCTCCACCG	1.12	2.7	3.8
CACGGAAAGGTGTCAATTTA	1.12	2.1	3.8
CACGGCCTACCCGGCAGTCC	1.12	2.1	3.9
CACTACTTACCGATATCGCC	1.12	2.3	3.9
CACTCCGACCTACCCCTGCC	1.12	2.9	3.9
CACTTAAACACGTTCCAACC	1.12		3.8
CACTTCCCCCATACATACGA	1.12	2.1	3.8
CAGCTTTGACCTTCGCACAG	1.12	2.8	3.8
CAGGAGACCAACGTTGATAC	1.12	2.1	3.9
CAGGTCGCAACCCAATCGCA	1.12	2.3	3.8
CAGGTTATACGACACGCCAC	1.12	2.9	3.8
CATAAATAGCAACTGGTCGC	1.12	2.11	3.9
CATACAATTGGCAGATAACC	1.12	2.11	3.8
CATCACATGCACCAGTGACT	1.12	2.1	3.8
CATCGTTATCCCGCACCAGC	1.12	2.9	3.8
CATGACTAGCCATTGCCCCA	1.12	2.2	3.9
CATTATGATCCCACTCACGC	1.12	2.1	3.8
CCAACCGCCTAAAACCTACA	1.12		3.8
CCAACTAGCACCCCAATTCC	1.12	2.9	3.9
CCAATTTGACTGCGTTACCA	1.12	2.8	3.8
CCACAACTTAATGCACCACT	1.12	2.1	3.9
CCACACACCGGCATGCAATC	1.12	2.11	3.8
CCACACCCCTCTGCCCATCC	1.12	2.7	3.9
CCACCCGCCCTGCCCTAGCC	1.12	2.9	3.8
CCACCCTCGGTTGACTCCCC	1.12	2.11	3.9
CCACTTAAATCATGGCGCTA	1.12	2.6	3.8
CCCAACCCCGCCATTCCAAC	1.12	2.9	3.8
CCCACAACATCCGCTATCCG	1.12	2.1	3.9
CCCACACAGTAGTACTGAGA	1.12	2.7	3.9
CCCACCCCCGCATAAGTGGC	1.12	2.8	3.8
CCCACTCGCCCCCCTACACC	1.12	2.8	3.8
CCCAGGCCACCCCTTCACCT	1.12	2.11	3.9
CCCATACAACTTGCCGACTA	1.12	2.7	3.8
CCCATGCGTACTAACTTTTC	1.12	2.7	3.8
CCCATTACCAGTAAAACGCT	1.12	2.7	3.8
CCCCCACTCAATGCTCCTGC	1.12	2.2	3.8
CCCCCCGCCCCCTGCCCACC	1.12	2.11	3.8
CCCCCCTCCTCCGGCCCCTG	1.12	2.1	3.9
CCCCCGAGCCAGACCGCTAC	1.12	2.1	3.8
CCCCCGCTCGACTAACGGCG	1.12	2.7	3.8
CCCCCGGCCCAGGTGTCTAC	1.12	2.3	3.9
CCCCGCCCCATCTCACGCCG	1.12	2.3	3.8
CCCCTTCCGCGACCAAAACC	1.12	2.11	3.9
CCCGCCACCCTCCCACCCCA	1.12	2.9	3.9
CCCGCTCACCATTAATAACG	1.12	2.6	3.8
CCCGGTACACGTAATATAAT	1.12	2.6	3.8
CCCTCCTGTCCCCAAGCCCC	1.12	2.8	3.9
CCCTCTCCACCCAAGACCTC	1.12	2.11	3.9
CCCTGCCGCCTAAATACCAC	1.12	2.8	3.8
CCCTGGCCACCCCCCTACAA	1.12	2.8	3.8
CCGACCTCGCAGCTAGGCTT	1.12	2.11	3.8
CCGACTCCTCATACTCTTAC	1.12	2.1	3.9
CCGCACCCCTACATTACGAC	1.12	2.2	3.8
CCGGAACGAGCATCTTTAAC	1.12	2.11	3.9
CCGGATCTGTCAAACTGCGC	1.12	2.11	3.8
CCTACTGCTTCTACTAACGC	1.12	2.1	3.8
CCTATAGCACCATACCATGT	1.12	2.2	3.8
CCTATTCCAATTTCTGGTGC	1.12	2.8	3.8
CCTCATACCCAATTACTCAA	1.12	2.7	3.9
CCTCCTCTCAGCACCACCAC	1.12	2.7	3.8
CCTCGTCTTGTCTCGCGCGT	1.12	2.1	3.8
CCTGACCCACCACTCAGTTA	1.12	2.2	3.8
CCTGCCCTCATACACCGTAT	1.12	2.2	3.8
CCTTCATCGGACAAAAATAC	1.12	2.9	3.8
CGAAAGGGACATGACACCAG	1.12	2.11	3.8
CGAACCCTGGCCGCCTTCGC	1.12	2.7	3.9
CGAATTTAGTCGTAGCCACC	1.12	2.11	3.9
CGACCCGACAGCCAGCATGG	1.12	2.2	3.8
CGACCTCCTCCAATCACGAC	1.12	2.9	3.8
CGACTCTTGAACCTCTGAGA	1.12	2.11	3.9
CGACTGCCCAGACACCCGCC	1.12	2.8	3.9
CGATCCTCCATATGTCCACT	1.12	2.7	3.8
CGCGCTCCCACTCCCCCGCC	1.12	2.1	3.8
CGCTACGATGGAACCCTCTT	1.12	2.8	3.9
CGGGATTTTTGACAATTTTC	1.12	2.6	3.8
CGGGTCCACCCGATCCCGTC	1.12	2.3	3.8
CGTACCAAGTTGAAGCCCCA	1.12	2.11	3.9
CGTAGGACTTACAGTACTAG	1.12	2.3	3.9
CGTCACTACGATAAGTCTTG	1.12	2.3	3.9
CGTCCCGAACCGGATTCACT	1.12	2.1	3.8
CGTGAACCATTGCACAACAC	1.12	2.1	3.8
CTAAAACTATAGCTAACATA	1.12	2.7	3.8
CTACATCAGCATGGCTCAAG	1.12	2.9	3.8
CTACCATCATCCACTCCGCC	1.12	2.9	3.8
CTACGCACTATAACTTTAGA	1.12		3.9
CTACGCCACATCCGCAGCGC	1.12	2.7	3.8
CTCAATCCTAACTACAATAT	1.12	2.2	3.9
CTCACTCACGCGATGCCCCA	1.12		3.8
CTCCATGAAAACCGCGGTTA	1.12	2.8	3.8
CTCCCACCATCGCTCCCGCC	1.12	2.2	3.8
CTCCCCTACTCGCTCTCGTC	1.12	2.11	3.8
CTCCGCATTACGAAAGGACA	1.12	2.9	3.9
CTCCGGCCCCGCCCAACCCC	1.12	2.7	3.8
CTCCGGGATAGGAAAGAGCC	1.12	2.1	3.8
CTCCTACGGCATTTTACACA	1.12	2.3	3.9
CTCGTTTTTCCAGCTCCTTA	1.12	2.11	3.8
CTCTAATAATTCATAAATGA	1.12	2.6	3.8
CTGCCGCCTCTAATTCACCG	1.12	2.1	3.8
CTGCGCCGACGGAGCCAACC	1.12		3.8
CTGGCCCCCAGCACCCCACT	1.12		3.8
CTGTCGAATATCCAAGGTCA	1.12	2.1	3.8
CTGTTCCCTCAACCACGTGC	1.12	2.1	3.9
CTTCTGACATCTCGTCATTT	1.12		3.8
CTTGTACCCGAGTTGCTTTT	1.12	2.3	3.8
CTTTATCGCTTAGGACATTT	1.12	2.8	3.8
CTTTCCAATTAATGCCGCTA	1.12	2.8	3.8
GAACCCCGCGTTCCGCAACG	1.12	2.1	3.9
GAACCTCCCTCAGAGAAACA	1.12		3.8
GAATTCAATTTCACTCTCTC	1.12		3.9
GACACCGAGCCACTACTAAC	1.12		3.8
GACAGACCATGGGTACCGGC	1.12	2.1	3.9
GACATCAGCTGGATCAGGCA	1.12	2.1	3.9
GACCCCCCTACCACCCACCC	1.12	2.11	3.9
GACCCCGTCTAATAATCACA	1.12	2.9	3.8
GACCGGCTAAGCACTTTTAG	1.12	2.9	3.8
GACCTAATGTACTTAGCCTC	1.12	2.7	3.8
GACGGGTCACTTGTAAAAAA	1.12	2.7	3.9
GAGCCCCCTCCGAAGTAGGC	1.12	2.1	3.9
GATAGGCCACCTTTGCCAAA	1.12	2.11	3.8
GATGCCCCAACGTACGACAT	1.12	2.7	3.9
GATTCATCTGTTTGACCCGA	1.12	2.11	3.8
GCAATGACACAGAATATAAC	1.12	2.1	3.9
GCACATTCTCATTAGATACT	1.12	2.3	3.8
GCACGAGACCTCTGTTACCA	1.12	2.9	3.9
GCATAGCACGCGTCCCAACA	1.12	2.7	3.8
GCCACCTCCGCCCCCACTCC	1.12	2.9	3.8
GCCAGCCTTCCCCCAGCTAA	1.12	2.9	3.9
GCCCACCCCCAGGACCCACC	1.12	2.2	3.9
GCCCCCCCCCGCCCGCCTTC	1.12	2.11	3.8
GCCCCTCTCGCAACGGCACC	1.12	2.8	3.8
GCCTTAAATGTCGCCCAAAA	1.12	2.2	3.8
GCGCCCAATCCTGCACTCTC	1.12	2.3	3.8
GCGCGTCCCGACCGAGCCTT	1.12	2.8	3.8
GCGTCTGGGCAACATCAGAC	1.12	2.1	3.8
GCTCTCGACCCTCCCCATTG	1.12	2.11	3.8
GCTTTCACGACCCTAGTACC	1.12	2.3	3.9
GGAACATGTTAAAAGATGTC	1.12	2.2	3.9
GGACATCAGGAGTGTACGTA	1.12	2.3	3.9
GGACCCCTGGCTTATCATCA	1.12	2.7	3.8
GGACCGGACCACCTAAACAA	1.12	2.3	3.8
GGACTAGAGCCCCAAAGCAG	1.12	2.9	3.8
GGAGAACGTTGGAAACTGGT	1.12	2.9	3.9
GGCAGTCCCTAGGTCCCGCC	1.12		3.9
GGCCCTTACCCCAGCACACC	1.12	2.1	3.9
GGGAACCATAACCAAACACC	1.12	2.1	3.9
GGGATAGGGGCCATAGATAT	1.12	2.1	3.9
GGTACTTTCGACCCGCACTC	1.12	2.1	3.8
GTAAACCTAGGCGGGGCGTA	1.12	2.11	3.8
GTAAGTGTCCACAAGCACGA	1.12	2.1	3.9
GTAGTAAACGGTTAACGTAT	1.12	2.7	3.9
GTCCCATGAGAAGCCTCGCG	1.12	2.1	3.8
GTCCCCCGACGTCGTAGATT	1.12		3.9
GTCCTCACTCGCCAGCCCGA	1.12	2.9	3.8
GTTAAACACTACACTAATAA	1.12	2.9	3.9
GTTAATCTTTCCGTCTACTT	1.12	2.3	3.9
GTTTCAGACATCCCCGAGCG	1.12	2.9	3.8
GTTTTCTATTTTTGCAAGAC	1.12	2.9	3.8
TAAACAACGCGACACGATGA	1.12	2.9	3.8
TAAACCTGCTCTACACCCCT	1.12	2.11	3.9
TAACGTTAGTCACGCAATCG	1.12	2.3	3.9
TAAGCCTTCACGTACCCGCA	1.12	2.7	3.9
TACACTTTCTTACACAATGA	1.12	2.8	3.8
TACATTTCCGAGAACCACAG	1.12	2.11	3.8
TACCCACAATTCATAACTAA	1.12	2.3	3.8
TACCCTACCTTGCGTGCAAG	1.12		3.9
TACCTACCCACCCCTTACCG	1.12	2.1	3.8
TACCTTGGTCCTCTATCATA	1.12	2.1	3.8
TACGCTCCATTACCACACCC	1.12	2.9	3.9
TACGGATCCCAATTAAGACT	1.12	2.3	3.9
TAGAAAAATAATGTGAGACA	1.12	2.1	3.8
TAGATAGTCTGTATCTCACA	1.12	2.1	3.9
TAGCCAATGTCTCAGCTAAA	1.12	2.1	3.8
TAGTTATGTCTGCCACAGCC	1.12	2.7	3.9
TATACCACCTACCAAAAACA	1.12	2.9	3.8
TATACGACACACAGTCCTCG	1.12	2.9	3.8
TATACGTACGTGAACGGCCA	1.12	2.1	3.8
TCACACGAGAGACCAGCGAC	1.12	2.9	3.8
TCAGAAACCGCTTACCACTG	1.12	2.1	3.9
TCAGAGGCTACTACCCGACG	1.12	2.3	3.8
TCAGCCTTCACGTACCCGCA	1.12	2.7	3.9
TCATCAGTCGTACAAAAGAA	1.12	2.8	3.8
TCCAAGGAAGGCTGACGTAT	1.12	2.1	3.8
TCCACAGCCTTGTTATAAAC	1.12	2.7	3.8
TCCACGCAGATAAGCGTAAC	1.12	2.11	3.8
TCCCATGACATAATAAAGCA	1.12	2.7	3.9
TCCCCCTGTCTTTATGACCA	1.12	2.7	3.8
TCCCGCGCCCTTCCACGAGT	1.12		3.9
TCCCTAACCCTTCGCCCACC	1.12		3.8
TCCGTACCCCACCTCGCACC	1.12		3.8
TCCTACACGACAATCCCTTA	1.12	2.2	3.8
TCCTCATGGACAACCCAAAC	1.12	2.11	3.9
TCGACCTGGCCACATACTGA	1.12	2.3	3.9
TCGCCCTAGCGCAGGCTTGA	1.12	2.6	3.9
TCGCCTCCACCCATTCCCCA	1.12	2.3	3.8
TCTAAGCCTCGATACTTACA	1.12		3.9
TCTACTTACCTCGCCCTCCG	1.12	2.3	3.9
TCTAGCCTAACGAATAATTT	1.12	2.8	3.9
TCTCCCCTCCAACCACCCAC	1.12	2.1	3.9
TCTGCGAGTACCGGGCGTCC	1.12	2.3	3.8
TGAATATTTCTTTTGTTACA	1.12	2.2	3.8
TGAGCCGATAAGCTACCAAT	1.12	2.9	3.8
TGAGGAGCAGCATACTTACC	1.12	2.11	3.9
TGAGTCAACTAACACGATCC	1.12	2.9	3.8
TGATCCGAAACACACAAGAT	1.12	2.8	3.9
TGCAATACACCCGGAAAAGC	1.12	2.1	3.9
TGCCACGCATCATCCGAAAA	1.12	2.1	3.9
TGCCATCGATGGCCACGTCA	1.12	2.7	3.8
TGCCGCCATACCTTAAGGAT	1.12	2.2	3.9
TGCCGTGATTAATCACTAAT	1.12	2.6	3.8
TGCTAAAACAGAATTTCTTG	1.12	2.7	3.9
TGGACAAGGGGTTCCAGGCC	1.12	2.7	3.8
TGGGTTACAAATGGCATGAA	1.12	2.1	3.9
TTACCGGTCCACTGGTAGGC	1.12	2.1	3.9
TTCACAATAACTTTAATCGT	1.12	2.7	3.8
TTCCCCCGACTTTGCTATCA	1.12	2.2	3.8
TTCCCTACCCCCAAGAGCCC	1.12	2.2	3.8
TTCGGAGTCTTAAGTACCCA	1.12		3.8
TTCTTGAGCCACTTGCCTCA	1.12	2.1	3.8
TTGAGCATAGACTTTCACGA	1.12	2.2	3.8
TTGGCTCGACTACACCCCAC	1.12	2.3	3.8
TTGTAAATATATAGCATGCA	1.12	2.9	3.8
TTGTCGTCAAAACGAAACCT	1.12	2.7	3.8
TTTAACCTAAAAAGGACTTT	1.12	2.3	3.9
TTTACAAGCATGACAAGTGA	1.12	2.6	3.8
TTTACCACCTCGCACTAAAA	1.12	2.7	3.8
AAAACAATGATCTATTGAAT	1.13	2.1	3.8
AAAACCGTCTCTACAACCCA	1.13	2.11	3.8
AAAACCTGAAACCCCCCTAG	1.13	2.9	3.8
AAAAGGTGAAACGTGACCAG	1.13	2.1	3.8
AAACCCCGGTAGCAATCGTC	1.13	2.3	3.9
AAACCCCTTAACACAGCCCA	1.13	2.7	3.9
AAACCTCCTTCCTTTGCCCG	1.13	2.9	3.8
AAACTGACCCGTAACTCGTG	1.13	2.1	3.8
AAAGGCGACCAACATGCCGC	1.13	2.8	3.9
AAATATCTAAAACAACAACG	1.13	2.3	3.8
AAATCGGTCCACACTTAGGT	1.13	2.1	3.9
AACAAGCTATTGCTCCCTGG	1.13	2.8	3.9
AACAAGTCCCGGACTCGTCC	1.13	2.3	3.9
AACACAAATCGCTTGCGTTC	1.13	2.1	3.8
AACACGAGGTCGGGCAAATT	1.13	2.6	3.8
AACATTCCGTCCCGCTCTTC	1.13		3.9
AACCACTTTAGCTAAAAAGC	1.13	2.8	3.8
AACCCCTTTAAAACATAGCT	1.13	2.11	3.8
AACCCTCCCCCCATCAGTAC	1.13	2.11	3.9
AACCTTGACTCTACGTGGTT	1.13	2.7	3.8
AACGAATTTTGACTTTCTGT	1.13	2.1	3.8
AACGACCACTTTTTCTACTC	1.13	2.11	3.8
AACGGTGCTGGATACCCTAG	1.13
AACTCCTGGGTCAGAGCCTT	1.13	2.9	3.8
AACTCTAAAAGCTTGCCACC	1.13	2.3	3.9
AAGAAGAAACTGGTTCGGAT	1.13	2.8	3.9
AAGAATTATCAGATAGCATT	1.13	2.7	3.9
AAGCACACGTTGTCTCTCAA	1.13	2.7	3.8
AAGCCCAATCAAGCGTATAA	1.13	2.2	3.8
AAGCCCAGAAAAGAGCACGT	1.13	2.11	3.8
AAGCCTGCAAAGTAATCACC	1.13	2.2	3.8
AAGCGCGCACTGACCTAATA	1.13	2.8	3.8
AATAAATCTTTACCAATAAT	1.13	2.1	3.8
AATACAACGAGCCCGATACG	1.13	2.8	3.8
AATATTAACATCCGTAAAAA	1.13	2.1	3.8
AATCCATAATCAGTGAAACC	1.13	2.11	3.9
AATGAGAATTATTGAACTCA	1.13	2.8	3.9
AATGCCAAGTTGATCTACCA	1.13	2.7	3.8
AATTAACCCGAATATAATAC	1.13	2.1	3.9
AATTAACCTAACGAAATACC	1.13	2.3	3.8
AATTCCCCCACCGGAGCCTC	1.13	2.7	3.8
ACAAAACAGGTACATAAAGG	1.13	2.3	3.9
ACAACACCCCTCTCTGCGTT	1.13		3.8
ACAACAGCACGCGCTGCCAT	1.13	2.7	3.9
ACACAAACGGACCTTTAATT	1.13	2.9
ACACATCAATGAATATAGGA	1.13	2.3	3.8
ACACCTCCTACGACATGGCC	1.13	2.2	3.8
ACACCTCGTATGTAACTCGG	1.13	2.1	3.9
ACACGGATTGCTATTGTCTA	1.13	2.1	3.8
ACAGACATATGAATACTGCC	1.13	2.9	3.9
ACAGACATGTGTCGACGACC	1.13	2.1	3.9
ACAGCAAGCGTATCATCGGC	1.13	2.1	3.9
ACAGCCCTGTTCCGCCACCA	1.13		3.8
ACAGGTCCTAACCGGTCAAA	1.13	2.2	3.8
ACATGTAATCCTGGCCCTTT	1.13	2.11	3.9
ACCAGTAAAAACTATACAAG	1.13	2.1	3.8
ACCATACCATTGCATTCGCT	1.13	2.11	3.8
ACCCATCACCCCCACCCCCC	1.13	2.7	3.9
ACCCCAACCCGCTCCTCCCT	1.13	2.7	3.9
ACCCCAAGCACCAGGATAAG	1.13	2.7	3.9
ACCCCCCGTCCCCTCCCCAC	1.13	2.2	3.9
ACCCCCCGTCCCCTCCCGGC	1.13	2.2	3.9
ACCCCGCCCTCTACGGCCCG	1.13	2.3	3.9
ACCCTGCCGCTGATCAATCG	1.13		3.8
ACCGAACAAACCAATGCCCA	1.13	2.9	3.8
ACCGATAGCGAGCCATTGCC	1.13	2.3	3.9
ACCGCATCAAACATCGCAAC	1.13	2.7	3.9
ACCGCCCAAACGCCCACCTT	1.13	2.11	3.8
ACCGGCAACGCACCCACATA	1.13	2.1	3.9
ACCTACCAACCCCACTATTA	1.13	2.1	3.9
ACCTCACTCATCCCGTTCAT	1.13	2.1	3.8
ACCTCCGCGTCCCCCTCCCG	1.13	2.3	3.8
ACCTTACGCCTATTCTAAGA	1.13	2.6	3.9
ACCTTGCCCGTTCCCCGGTC	1.13	2.1	3.9
ACGAAACGCCATACTTATAG	1.13	2.2	3.8
ACGAACCCCTGTTAGTATTA	1.13		3.8
ACGAATTAACGGAGCATGTA	1.13	2.7	3.9
ACGACGAGCCCAGCACACCC	1.13		3.9
ACGCACTTACATATCACATG	1.13	2.8	3.9
ACGCCAAATCAAATGCTGAT	1.13		3.9
ACGCCATGATGCAACTCCCT	1.13	2.3	3.8
ACGCCCACTCAAATTGGCTA	1.13	2.11	3.8
ACGCCGTCCCTTAACTCTAC	1.13	2.2	3.9
ACGCTAAGCTCGATTACACG	1.13	2.8	3.8
ACGTAAATCTAGATCATCCA	1.13	2.3	3.9
ACGTAATAGTTAGAATTTCC	1.13	2.2	3.8
ACGTTTGAGACTGCACAGTA	1.13	2.9	3.8
ACTAAAAACAGGTTTCGAAC	1.13	2.11	3.9
ACTAACATACCTTCGATTAT	1.13	2.9	3.9
ACTAAGACAATAATACTCGT	1.13		3.9
ACTACCAAGGGGACAGAATA	1.13	2.8	3.8
ACTATAAAAATCGGCACAGG	1.13	2.8	3.9
ACTATTACTATTAACGACCG	1.13		3.8
ACTCAAGAATATACTATAAT	1.13	2.8	3.8
ACTCACTAACGCTTGGAACC	1.13	2.1	3.9
ACTCCCGCGCACGACCTCAC	1.13	2.3	3.9
ACTCCTACCCCTTTCTTTAT	1.13	2.1	3.8
ACTGCAGAACGCCCCGCATC	1.13	2.1	3.8
ACTGCATTACTGACACTATC	1.13	2.9	3.8
AGAAACGTATGGTTGAGATA	1.13		3.8
AGAACAGTACTGACGCCAAC	1.13	2.1	3.8
AGAATACCGTTCAAATTTTT	1.13	2.7	3.9
AGATCCCTTAACTATATGAA	1.13	2.3	3.9
AGCATATATTATTCGCCCAA	1.13	2.2	3.8
AGCATCAAACCCCCTCCGCC	1.13	2.1	3.9
AGCATCGACACTCCGTTGAC	1.13		3.9
AGCATTTTTTAAGCGTCCAG	1.13	2.8	3.8
AGCCATCGTTTACTTACATA	1.13		3.8
AGCCCCACTCCCCCTCACAC	1.13	2.7	3.8
AGCCGCTCAGTAAGTCCCCA	1.13		3.9
AGCCTGTACCCAATCCCCCA	1.13	2.2	3.8
AGCGAGGTGTCGATCCACCT	1.13		3.8
AGCTACTAATACCCGCTACT	1.13		3.8
AGCTTATTACCTGAAATCAT	1.13	2.9	3.8
AGGATCCCTATAGCGTTCAG	1.13		3.8
AGGCACCACAGCACCACCAA	1.13	2.1	3.9
AGGCCCCATATTTTAATCAT	1.13	2.6	3.8
AGGGTACCCGCGAAATCGAC	1.13	2.7	3.9
AGGTATTCCCAGGTACAATC	1.13	2.1	3.8
AGGTTTAATGTACGTTCGCC	1.13	2.6	3.9
AGTAATTCCTAACCAATTGC	1.13	2.8	3.8
AGTACACACTTACCCTCCCC	1.13	2.11	3.8
AGTCAGAGGCCCAGCCCATC	1.13	2.1	3.8
AGTCTTAACCACTTTTACCT	1.13		3.8
AGTGCTCACTTTGCCCCCGC	1.13	2.11	3.9
AGTTGTGCAACCATCATAGA	1.13	2.1	3.8
ATAAAAGATGTAGCCTTATA	1.13	2.9	3.8
ATAATCATTCGAATAAGTTG	1.13	2.3	3.8
ATAATCTGTAAACGGGCCGG	1.13	2.7	3.9
ATACCTAGCTAGCAGCGTTA	1.13	2.1	3.8
ATACGCGCCAACCAATTAAC	1.13	2.8	3.8
ATACTGTCAATGCCACTCCA	1.13	2.7	3.8
ATATGCCCCACACAGTAGAG	1.13	2.1	3.8
ATATGCCTATATCTATAACG	1.13	2.8	3.8
ATATGTACGTTTCGTCGAGT	1.13		3.9
ATCAAAGCCTCCCCGGATAC	1.13	2.3	3.8
ATCAACCCACAACTATCACA	1.13	2.9	3.9
ATCACACATCTTGACAATAG	1.13	2.1	3.8
ATCCAACGTGAGCACCTGTC	1.13	2.1	3.8
ATCCCCGCTCACGAAGAACA	1.13	2.7	3.8
ATCCCTATCGACGGTCCTCA	1.13	2.3	3.8
ATCGCGATCCGCACACGCCA	1.13	2.11	3.9
ATCGCGGCCCGGTTAAGTGG	1.13	2.11	3.8
ATCTACCTACCCAAATAGCA	1.13		3.8
ATGAACAAATAACCCACAAA	1.13	2.1	3.9
ATGAATTAGTAATAATTAAA	1.13		3.8
ATGATCCTCCAAGCCACATC	1.13	2.1	3.8
ATGCACTACAATGCACCAGC	1.13	2.3	3.9
ATGCAGCGCCTACTAAGCTC	1.13	2.11	3.8
ATGGGAATGCTACCGCACAG	1.13		3.8
ATTAAGATTTATGTTCGCCT	1.13	2.9	3.9
ATTACACTCCCACCTAAACT	1.13	2.7	3.8
ATTAGAGCTAAACACATAAA	1.13	2.2	3.8
ATTAGGACCGAGCTGTTCAC	1.13	2.7	3.8
ATTATCGCCGCACCAAAACC	1.13	2.1	3.8
ATTCTAACCATCTTCTATAC	1.13	2.9	3.8
ATTGAGCGCCCATGGTACAT	1.13	2.1	3.9
ATTTTTCTGAGTAACATTCC	1.13	2.1	3.9
CAAAAACATACTCTATCCCA	1.13	2.11	3.9
CAAATCACCATGGGGCCTCA	1.13	2.11	3.8
CAAATGCGATTTGCATTCCG	1.13	2.9	3.8
CAACAACACCACCTCCGTGT	1.13		3.8
CAACACCACCTGACTTTCAT	1.13	2.2	3.9
CAACACTGTCACACCACGCC	1.13	2.11	3.9
CAACATCCATAAAAGCGTTG	1.13	2.3	3.8
CAACGAGAACGAGGCATACG	1.13	2.1	3.9
CAACGATACACTGCCCCAAA	1.13	2.1	3.8
CAACGATAGGCCCTTTAGAC	1.13	2.7	3.8
CAACTCTCGTTGCATCACAC	1.13	2.8	3.9
CAAGAGCTCAACAATGTGAC	1.13	2.11	3.9
CAAGTAAAACACAAGAACTT	1.13	2.11	3.8
CAATCGCCCGCTTCGTGGCT	1.13		3.8
CAATGTCGGACAGCATCAGG	1.13		3.8
CAATTATGGCATCTCACGCA	1.13	2.9	3.8
CACACACCCGACCCCAGCGA	1.13	2.9	3.9
CACACCGTCCCCATTCCCAT	1.13	2.9	3.9
CACACTCCCTTACGCGTCGA	1.13		3.9
CACAGAACACAACTCAACCC	1.13	2.7	3.9
CACAGCTAATCTGCTCATAA	1.13	2.7	3.9
CACATATACAACTGCAACAC	1.13		3.9
CACCATGACCATTGATCGGC	1.13	2.8	3.8
CACCCTTCCCCGACTTGTCT	1.13	2.9	3.8
CACCGTAATACCAGCGTCGG	1.13
CACGTTGAGTGGTTAGCCAC	1.13		3.9
CACTACTCCGTGCCTTTTCA	1.13	2.11	3.9
CACTAGCTATAAGACACATG	1.13	2.6	3.8
CACTCCTGAATCCCCCTCGC	1.13	2.9	3.8
CACTTCCCCACCGCCACTGA	1.13	2.11	3.8
CACTTCTCAAGCTCCCCTCC	1.13	2.9	3.8
CAGACACTTGCTTTAATGCT	1.13	2.1	3.9
CAGACCGGTTAACTGTATCA	1.13	2.9	3.9
CAGCATTGTAGCGGCCAGTT	1.13	2.9	3.9
CAGCCACTACCACCGTACCA	1.13	2.1	3.8
CAGCCCTCCCACCAGCCCTG	1.13	2.1	3.8
CAGTAACCCAAAAGGCACCC	1.13	2.7	3.8
CAGTAGAATTCTACACGAAG	1.13	2.9	3.8
CAGTCAATCTATCTCAACCT	1.13		3.8
CAGTGGTTCTACCGCTACTT	1.13	2.7	3.8
CAGTTTCACTGAATGCTTAA	1.13	2.9	3.8
CATAGTCCCGCAACATAAAT	1.13	2.2	3.9
CATATACTGGGTGCCTGCTT	1.13	2.7	3.9
CATGAATTAAGTAAATCTGA	1.13	2.7	3.9
CATGACCGCCAATGAGCAAA	1.13	2.2	3.8
CATGAGGCAATTCTATCTTT	1.13	2.7	3.8
CATTCTTCCTCCACTCACCG	1.13	2.3	3.9
CCAAAACCATAGAACTTAAT	1.13	2.11	3.9
CCAAATATCACAAGGAAACG	1.13	2.11	3.8
CCAACCCCTCCAACCGTCCC	1.13	2.3	3.8
CCAAGCCATGTGCTCCCCGC	1.13	2.1	3.9
CCAATCGCTCGAACCTGCAG	1.13	2.11	3.8
CCACACCCTCAACCATTCGT	1.13	2.1	3.8
CCACACCTCTCGTTAACACA	1.13	2.7	3.8
CCACCACCATCGCCCCATTT	1.13	2.2	3.8
CCACCCAACACGACGCCGCC	1.13	2.1	3.8
CCACCCGGAACACTTCCCCG	1.13	2.8	3.9
CCACCCGGCTTAGCTTCCCA	1.13	2.9	3.9
CCACCGCCCGCGAGAGGCGC	1.13	2.7	3.9
CCACCTAGACCTGCCAACCG	1.13		3.9
CCACGTCCTATCATCTCTAC	1.13	2.2	3.8
CCAGACTCCGTCGTAAAGGC	1.13	2.11	3.8
CCAGAGTAAAGAAAAAGTCT	1.13	2.1	3.8
CCAGCTTTCCAAATATTTGA	1.13		3.8
CCAGGCTGTGATTACAGCAA	1.13		3.9
CCAGTCAATAGTTGCGACCC	1.13		3.9
CCATATCGATACCCCACCGG	1.13	2.2	3.8
CCCACCCACCAACACCCGCA	1.13		3.9
CCCACCCCCACTCCCGCACA	1.13		3.8
CCCACCTCACCCCTTCGTGA	1.13	2.3	3.9
CCCACCTCCACACGAAGCCC	1.13	2.7	3.8
CCCACCTCCGACGGCCGGGT	1.13	2.1	3.9
CCCACGAATAGTACGCAGCC	1.13	2.7	3.9
CCCACGTCATATAGGAAAGC	1.13	2.1	3.8
CCCACTCCCCCGATCAGGGC	1.13	2.1	3.9
CCCATCCTCCCTGAAGCACA	1.13	2.9	3.9
CCCATTCCCAACACACCTCT	1.13		3.8
CCCCAACCCAATCCCCAAGA	1.13	2.1	3.8
CCCCACACTACTCGCGAGGA	1.13	2.7	3.9
CCCCACCAAGAAGCATAACG	1.13	2.11	3.8
CCCCAGTCCATTGATACACA	1.13	2.9	3.9
CCCCCACGTAGGTCCATTCG	1.13	2.9	3.8
CCCCCATGCCCGCCTCTTTA	1.13	2.8	3.9
CCCCCCCACATCCCTCGCCG	1.13	2.9	3.8
CCCCCCCCATATTACAAATC	1.13	2.2	3.8
CCCCCCCCCACCCTCCACTC	1.13	2.9	3.9
CCCCCCCCGTCCCAGCCGCA	1.13	2.8	3.9
CCCCCCCGCCCCCGCGACAC	1.13	2.9	3.8
CCCCCGACCTCTGCCCGACC	1.13	2.11	3.8
CCCCCGCCCATGCCTCGACT	1.13	2.2	3.8
CCCCCTCACACCCTACCCCA	1.13		3.8
CCCCCTCCACGTCAAGCACC	1.13	2.1	3.9
CCCCGACATTCGTCCTCCCA	1.13	2.9	3.8
CCCCGGCCCCTCCATCATCC	1.13	2.8	3.8
CCCCGTGAAACCATTCTACG	1.13	2.11	3.8
CCCCGTGCCCCCGGCCCACC	1.13	2.7	3.8
CCCCTACCACCCCCCACTTC	1.13	2.6	3.8
CCCCTCCCGTCCCCCCACCA	1.13		3.8
CCCCTTCCCAGTGCTCCCCT	1.13	2.7	3.9
CCCCTTTCAAGCCTGTATGA	1.13	2.9	3.9
CCCGACATTCCAGCACCTGA	1.13	2.8	3.9
CCCGCAATTTAACGCTAATG	1.13	2.11	3.8
CCCGCCCCGTTCTCAGCGCC	1.13	2.9	3.8
CCCGCCCGCCGCCTCCTCCC	1.13	2.2	3.8
CCCGGCCAGCCGTCTAGTCC	1.13	2.3	3.9
CCCGGCCGCCGCCGTATCTT	1.13	2.7	3.9
CCCGTAGCGCACCGACCAAA	1.13	2.11	3.8
CCCGTCTGCGATACAACCCG	1.13	2.1	3.8
CCCGTTGAGTGGTTAGCCAC	1.13		3.9
CCCTCACCTTCCTAATGCCC	1.13	2.3	3.9
CCCTCCCCCCCCCCATCCAC	1.13	2.7	3.9
CCCTCCCCCTCCCCATCCAC	1.13	2.7	3.9
CCCTCCCTACCCCCCGGGCC	1.13	2.2	3.8
CCCTCCCTTCAATATCAATC	1.13	2.8	3.9
CCCTGCCGTCACCTACGCCC	1.13	2.3	3.9
CCCTTACCGACAACCACGGA	1.13	2.1	3.8
CCCTTGCCTCCTACTCAATA	1.13	2.1	3.8
CCCTTGTTGCTCGGAACGGT	1.13	2.7	3.8
CCGAAGTGTCCCAGACCACC	1.13	2.2	3.9
CCGACCCCGATACCGTTAAT	1.13		3.9
CCGAGACGTCCGAGGGAGTT	1.13	2.11	3.9
CCGATCAAGACCCCGACACA	1.13	2.8	3.9
CCGCAATATCAGTACCCATC	1.13	2.2	3.9
CCGCACCGACCTACACGTCT	1.13	2.7	3.8
CCGCAGACCATAACCCTTTA	1.13	2.1	3.8
CCGCCCATCCCCCCTACCGT	1.13	2.1	3.8
CCGCGCCCGTCCTAGATTAT	1.13	2.9	3.8
CCGCTTCAGATCTCGCTATA	1.13	2.9	3.9
CCGTACGCCGCTAGTACTAC	1.13	2.11	3.8
CCTAATTATGCCAATAGATT	1.13	2.3	3.8
CCTACACTAGACACGCATAA	1.13	2.11	3.8
CCTACCTCTCGGGCGTAAAC	1.13	2.1	3.8
CCTCAAAAATTATGTGAAAC	1.13	2.7	3.8
CCTCAACCATAATTGCACCT	1.13	2.8	3.8
CCTCACAGCACATAGCATTT	1.13	2.7	3.9
CCTCCCCTTTCTCGCCCCCC	1.13	2.3	3.8
CCTCCGCCCAACTGGGAGAC	1.13		3.9
CCTCCTCCACACAACCCTCC	1.13		3.8
CCTCTGGATGACGGTCTCTG	1.13	2.9	3.9
CCTGAAAGGAATCCAAATCC	1.13	2.11	3.9
CCTGACCCGTTACCGCGGTA	1.13	2.1	3.9
CCTGTCCCTCACCCGTTAGG	1.13	2.9	3.8
CCTGTTGTATTTCTCTTTTA	1.13		3.9
CCTTCCGCCACCCCCTCGCT	1.13	2.9	3.9
CCTTCTACCAAGTCCCTGCA	1.13	2.1	3.9
CCTTCTCCCCAATAGTAAAA	1.13	2.11	3.9
CCTTCTCTCACAATCGCAGA	1.13	2.11	3.8
CGAAACCGAAACATTTATAG	1.13	2.2	3.9
CGACCCCTATCTCTCTTCAC	1.13	2.8	3.9
CGACCGAACAGATAGCACCA	1.13	2.11	3.9
CGACCGGCCACACTAGCTGT	1.13	2.7	3.8
CGAGATCTATTGCCGATCAA	1.13	2.2	3.8
CGATAAATGGAACATTGACC	1.13	2.2	3.8
CGATCATATCATAATCATAC	1.13	2.1	3.9
CGCACCCCCCCCGACCCACT	1.13	2.3	3.8
CGCACCCCGTGTTTGTCCTA	1.13	2.8	3.9
CGCAGACACTGCGGGATGAT	1.13	2.7	3.9
CGCATGGGTTAATCACAGAG	1.13	2.3	3.8
CGCCAACATACCTCTGAACA	1.13	2.1	3.9
CGCCATATGCACCAACTTTC	1.13	2.8	3.8
CGCCCCCAGCAACCCGACCC	1.13	2.1	3.8
CGCCCCCCATGTCTTGTCCT	1.13		3.8
CGCCCCCCTTACCCACGACC	1.13		3.9
CGCCCCTGGCCGCCCCCCCC	1.13	2.11	3.8
CGCCCCTTCAATCATACAGA	1.13	2.11	3.9
CGCCCGAGTTGATGGACATA	1.13	2.2	3.9
CGCCCGCCGTCACTGCTAGC	1.13	2.3	3.8
CGCCCTCCCGCCCCCCGCCC	1.13	2.9	3.8
CGCCTTCGCTCACCCCTCTC	1.13	2.1	3.8
CGCGACATGCCTGCAGACAT	1.13	2.1	3.9
CGCTAAAATACTACCCCGAA	1.13	2.1	3.9
CGCTATAAAAACAGGACCTA	1.13	2.3	3.8
CGCTCCACCTTATAGAAATC	1.13	2.3	3.8
CGCTGATCACGCCCAAAATG	1.13	2.2	3.9
CGGCACGCAGTTGTTACATC	1.13	2.9	3.8
CGGCCAAAATTCGCCTCGCA	1.13	2.1	3.9
CGGCCACTCAGACGCCAGAA	1.13	2.9	3.9
CGGGCTTAAACCCAAGCTTG	1.13	2.1	3.8
CGGTCCGTTCGATAGTACCT	1.13
CGGTCTAGCCTGATGACACC	1.13	2.1	3.9
CGTACAACGTAACTGACTGA	1.13	2.7	3.8
CGTCACTCCCTATCTGTTCT	1.13	2.3	3.9
CGTCCCTAAATCACGTCCAA	1.13	2.2	3.8
CGTCCGACCTTTTCCAACCC	1.13	2.1	3.9
CGTCTACCCGTCCGGGACCG	1.13	2.7	3.8
CGTGTCCCCCAAGTACCCAA	1.13	2.3	3.8
CGTGTCTGGGCAACATGCCC	1.13	2.1	3.8
CTAACTCGACATGCTGCGAC	1.13		3.8
CTAAGCCCCTGTTAACTCCC	1.13		3.8
CTACCCCCCAGACCACCCCT	1.13	2.3	3.8
CTACCCCCCCGACCACCCCT	1.13	2.3	3.8
CTACCCGACTCTGCGACTAC	1.13	2.1	3.9
CTACGACACCAAGCGCGTGC	1.13	2.1	3.9
CTAGATTAACGTAGCGCTAG	1.13	2.3	3.9
CTAGCGAATTCCACACAACG	1.13	2.11	3.8
CTATCAACTACTCCAACCCA	1.13	2.11	3.9
CTATCATCGCTCCAACCATA	1.13	2.11	3.8
CTATGCAGTCTGCCATGCTT	1.13	2.9	3.9
CTATTATCAACCTAGAATAC	1.13	2.3	3.8
CTATTATGAATAAAAGCATC	1.13	2.7	3.8
CTATTGACCCACACGGTAAC	1.13	2.3	3.8
CTCAACTTACGCTAACCATT	1.13	2.1	3.9
CTCAATCCACGATTTCATAC	1.13	2.1	3.8
CTCACAAACGGAGGCATTCA	1.13	2.8	3.8
CTCACCCAGTTTTCGGGCCC	1.13	2.8	3.8
CTCACCCTCCTGGCCTTGCT	1.13	2.7	3.8
CTCACCGCCCGCTCCCCCCT	1.13	2.1	3.8
CTCACGCGACAACACATATT	1.13	2.7	3.9
CTCCAATGCACCCTCTGGAT	1.13	2.7	3.8
CTCCCCGTACGTCTACATCC	1.13	2.9	3.8
CTCCGACATCCCCTCATAAG	1.13	2.9	3.9
CTCGACTCGGCTCCCCCGTT	1.13	2.11	3.8
CTCGCGCTCTGTGTCTGCCA	1.13	2.6	3.8
CTCTAATATCGTCAACGTGA	1.13	2.2	3.8
CTCTATTCCAGAATGCTATA	1.13	2.1	3.8
CTCTCGCCTCCGCAGAACGG	1.13	2.7	3.9
CTCTGCTACAGGTACTGCTT	1.13	2.7	3.9
CTCTGGAAATGTCAACACCG	1.13	2.2	3.9
CTGACCACAACAAATAACTC	1.13	2.3	3.8
CTGCGACCACACTACTTCGC	1.13	2.1	3.8
CTGGCCCCACGGACCCCCCC	1.13	2.11	3.9
CTGGCGTCCAAGCTTTACTT	1.13	2.9	3.8
CTGTATACACCAATGCCTGG	1.13	2.8	3.8
CTTGATCACATAAAGCCACG	1.13	2.1	3.9
CTTGCTGCCATCAACTGTTT	1.13	2.1	3.8
CTTGGAACCCGTTCAAAAAA	1.13	2.1	3.9
CTTGTAAAGGTCGCCTAAGA	1.13	2.3	3.9
CTTGTCAAAAGACAAAAACC	1.13	2.2	3.8
CTTTAAGAACAGTTAAACCT	1.13	2.2	3.9
CTTTAATGCAAATTGGAACA	1.13	2.11	3.9
CTTTCAAACATCTTTGCCCC	1.13
CTTTGGCGCATAACCGAACC	1.13	2.1	3.8
CTTTTATGTAAGCACACACA	1.13	2.1	3.9
GAAACACCATTAAGTACTTT	1.13	2.9	3.9
GAAACAGCCAGTTCTCGTGT	1.13		3.8
GAAATAATAGTATCTAACTA	1.13	2.1	3.8
GAAATCACGATATACTCTTA	1.13		3.8
GAACATGTACACCAAAGATC	1.13	2.1	3.9
GAACATTATGCGACATACAG	1.13	2.8	3.8
GAAGGGGTGTACAAATCAAC	1.13
GAATATTATCATAGGCCTTT	1.13	2.6	3.8
GACAAAGAAATTTTTACATA	1.13	2.1	3.8
GACAACCATCGTCTATTGAA	1.13	2.3	3.8
GACAACTCCTAACAGACATG	1.13	2.9	3.8
GACAACTGCAACCGGCGCCC	1.13	2.9	3.8
GACACAGTAACACCCCCTTG	1.13	2.7	3.8
GACATTGACAACCCCCTGCA	1.13		3.8
GACCACCCTAACATTCATAC	1.13	2.1	3.9
GACCACGACTCAACCCGCCC	1.13	2.9	3.8
GACCAGCTACATCTCCCGCA	1.13	2.3	3.8
GACCCCCCACGAGCACCACT	1.13	2.9	3.8
GACCCCCGGTTAACACCGAT	1.13	2.9	3.9
GACCCTAACCTTGTCACACT	1.13	2.1	3.9
GACCGCGATCGCCGCCCGTC	1.13	2.11	3.9
GACCTTCGCAATACGACACC	1.13	2.7	3.9
GACCTTTCCGAACCCATACT	1.13	2.1	3.8
GACGCACCACCAACTATGTG	1.13	2.3	3.8
GACGTACCACCTCAGACACG	1.13		3.9
GACGTCCCGGTACCTGCCCC	1.13	2.8	3.8
GACTAACCCATACTATATAA	1.13	2.11	3.8
GACTGCGCGCCTCACCGCGT	1.13	2.11	3.8
GAGAACACCTTAGTTAAGAC	1.13		3.8
GAGACATTTCCTGAACTGAA	1.13	2.9	3.9
GAGTGATAAGGTCAGCGCAC	1.13	2.11	3.8
GATCCCACCAAGGCCTTTCA	1.13	2.7	3.8
GATGACTAAAGCCGTAAGAT	1.13	2.11	3.9
GATTATTTCCCACTAGCAGA	1.13	2.3	3.8
GATTCAAACGACTCCCAGTG	1.13	2.2	3.9
GATTCGTCCAGCATTACCGT	1.13	2.11	3.8
GATTTACATGCTACGATCCT	1.13	2.1	3.8
GATTTATCGTAATGGTGTGA	1.13		3.8
GATTTTCCCACTTTGTTGCT	1.13	2.11	3.8
GATTTTGACCCACTCGCACG	1.13	2.8	3.9
GCAAACCGTCCTCTGAAAAC	1.13	2.3	3.9
GCACACTCATAGGATTTTTG	1.13		3.8
GCACAGAATCTTACCTCCAG	1.13	2.1	3.9
GCACCACCTCACCCCCCCCA	1.13	2.1	3.8
GCACCCCACGCCCCTCCCCC	1.13		3.8
GCACCCTCATAGCCGATTTC	1.13	2.11	3.8
GCAGTTGCCCCTTTCGTAGC	1.13	2.1	3.9
GCATTTACTCACATAACTAA	1.13		3.9
GCCAACGCCCTCCCCCAAGT	1.13		3.8
GCCACAAATACTTGTCATTG	1.13	2.9	3.8
GCCACCCCCCTCCTGCCCGC	1.13	2.8	3.9
GCCACCGGATACCTATGACG	1.13	2.7	3.9
GCCACGGTCGACCACCCAGT	1.13		3.8
GCCAGATGTCTTAGTACCTA	1.13	2.9	3.8
GCCATTTCGTCCGACTCCAC	1.13	2.1	3.9
GCCCCAACCAACACCCTCGC	1.13	2.1	3.8
GCCCCCCTCCCGCACCCACA	1.13	2.11	3.8
GCCCCCTTACCGGCGATGAC	1.13	2.9	3.9
GCCCGCTCCGTCATCTGCGG	1.13	2.9	3.9
GCCCTCCGACTACGCCTGAC	1.13	2.3	3.8
GCCGGAGAAAGGCTCTAACA	1.13	2.7	3.9
GCCTAAACCTGTACGACCTT	1.13	2.9	3.8
GCCTCATTCAGAAAGACGCC	1.13		3.8
GCCTTGGAGGCAATTGAGTG	1.13	2.2	3.9
GCGAGCAAGTATAACTGTCG	1.13		3.9
GCGCCAACTCTGTTCATACC	1.13	2.8	3.9
GCGCCATTGGCTACCCGCCC	1.13	2.11	3.8
GCGCCTCACCCCCCTCACAC	1.13	2.7	3.9
GCGTGTTTACTCTCTACTGT	1.13		3.9
GCGTTAGCCCTTTTGAGTGC	1.13	2.11	3.8
GCTACACCAAGTGGCGGCCA	1.13	2.6	3.9
GCTACCAGATATTAACAAAC	1.13	2.3	3.8
GCTAGTACACTTATAACGAT	1.13	2.8	3.8
GCTCAACTGCTAGTTATCAC	1.13	2.1	3.9
GCTCCGACTGAGCTACTCGG	1.13	2.2	3.8
GCTCCGATAGCCCGCCCATC	1.13	2.1	3.8
GCTGACAATCGCAGACACAA	1.13	2.1	3.8
GCTTCAGGCCCCCTCCATGG	1.13	2.2	3.9
GGAAACGATCCAGACGACCA	1.13	2.11	3.8
GGAATATCTCACAAAATCTA	1.13	2.2	3.8
GGACACCCACTCGAGCCAAT	1.13	2.1	3.9
GGACCGTGCTCCCTTAGACC	1.13	2.3	3.8
GGAGCTCAAATATGGTCACT	1.13	2.1	3.9
GGATCGAAAACGCTTGTTAG	1.13
GGCACTTCCTTTCTCTCCGA	1.13	2.1	3.8
GGCGACCGATCCGTCCCAAG	1.13	2.2	3.8
GGCGTTCCCATTGGCAAAAC	1.13	2.11	3.8
GGCTCACCCCCACGTTTTCG	1.13	2.7	3.8
GGCTCATCACCCACATGACG	1.13		3.8
GGGCCCGCGCATAGCATCAA	1.13	2.3	3.8
GGTACCAAATTGCACCTACC	1.13		3.8
GGTCCTAAAGACCATTAGTA	1.13		3.8
GGTGTCCCTTATTTTGAAAA	1.13	2.3	3.8
GGTTCAGTAGTACTCCTAAA	1.13	2.2	3.9
GTAACTACAGAGCGGAAAAT	1.13	2.11	3.8
GTAATACTATAATCCCTTGG	1.13	2.9	3.9
GTACCTACTGATGGAACAAC	1.13	2.1	3.9
GTAGCTCGTAACGCCAAGTT	1.13	2.9	3.9
GTAGTACTCATACCACCCGT	1.13	2.1	3.9
GTAGTCTCGAACATAGCGAA	1.13	2.1	3.9
GTATGCTAATCGAATGATCT	1.13	2.7	3.8
GTATGCTTGCCAACGGAGAG	1.13	2.7	3.8
GTCAACTCGTCGAGGTACAA	1.13	2.9	3.8
GTCACTAACCGACTGTTCTG	1.13	2.7	3.8
GTCCAATCACAGTCCTAATT	1.13	2.1	3.8
GTCCACGAACGTCCCTGCCG	1.13	2.1	3.9
GTCCATGTACCTCGACTCGC	1.13	2.9	3.8
GTCCCGCCCCTCTTCTCACC	1.13	2.2	3.8
GTCCCTATGTCACGTGTCAA	1.13	2.3	3.9
GTCCGGCTACACTACACGCT	1.13	2.2	3.9
GTCCTCCCCATACAATTTAA	1.13	2.8
GTCCTGACGACCTGCATACC	1.13	2.2	3.8
GTCGCCCTCAAATACCAACC	1.13	2.1	3.8
GTCGGGGGGCCGTGGTGCTC	1.13	2.9	3.8
GTCGTGGCTCACACATCACT	1.13	2.7	3.9
GTCTCAATTTTACACTGCCA	1.13	2.1	3.8
GTCTTTTGACGCCAATGACC	1.13	2.3	3.9
GTGAACAGGTGCACTCCGTA	1.13	2.7	3.8
GTGCTCCGCGTAAATTCCTC	1.13	2.11	3.8
GTGTATGAGGTCCTAAAGCA	1.13	2.1	3.9
GTTAAGGTTACGCATCTAAA	1.13	2.1	3.8
GTTATCATAGTCACACACAA	1.13	2.7	3.8
GTTCATAGATGCCTGTACTA	1.13	2.9	3.8
GTTCCCTAAAGACCGCACCA	1.13	2.8	3.8
GTTCCTCGTTCCGACGGGGA	1.13	2.2	3.8
TAACAACTCCCACTCACTGT	1.13	2.3	3.9
TAACCGTACATACGCGTTTC	1.13	2.7	3.9
TAACTAATAGCATAATAGTC	1.13	2.8	3.9
TAACTCTCCAACACCGACCC	1.13		3.9
TAAGAAAAAACATTTCAGAG	1.13	2.9	3.8
TAAGACAGGATCGTGATAAC	1.13	2.7	3.9
TAAGCACATTCAACGTCAAT	1.13	2.3	3.8
TAATAATGATAATACAAACC	1.13		3.9
TAATATCTTACTTTGACAAC	1.13	2.1	3.9
TAATTGGATAATAAAGAATA	1.13	2.3	3.8
TACAAAACAGTATCCGGTCC	1.13	2.9	3.8
TACAACACCGTCCACACCCT	1.13	2.11	3.9
TACACAGACCCAGCCCCCCC	1.13	2.8	3.8
TACAGAACACAATACGACCC	1.13	2.1	3.9
TACCATAGCTCGGCGAACGC	1.13	2.11	3.8
TACCCCCCCTACCCCGGGCC	1.13	2.8	3.8
TACTAGCCCAGCTACCTCAC	1.13	2.9	3.9
TACTATTGCCGACGTCATTT	1.13		3.9
TACTCGCACAACAACTTTAT	1.13	2.9	3.8
TACTGTCACATCCCACCCGG	1.13	2.3	3.9
TACTGTCGATTCTCGCCTGC	1.13	2.9	3.9
TAGGCGGCGCACAACACATG	1.13	2.9	3.8
TAGTCACGTACCCCACACTG	1.13	2.1	3.9
TATCCAGACCGGGCCACTCC	1.13		3.8
TATGTCCCACTTACCGCCTC	1.13	2.8	3.8
TATTAAGCAATAGGAGATCT	1.13		3.8
TATTTTAACTCCTTTAAGCG	1.13	2.8	3.9
TCAACCCACCATGCCCCAAC	1.13		3.8
TCACAAGCCGCGCGACCGTG	1.13	2.7	3.8
TCACACAAGACAGGAAAACA	1.13	2.2	3.8
TCACCCGCCGTCAAGACGAT	1.13	2.9	3.9
TCAGACCGGTGACAGCTAAG	1.13	2.2	3.8
TCAGTAACTGACCCTAATAA	1.13	2.8	3.8
TCATAAATCGTCAACAAAGT	1.13		3.8
TCCAACCGGTCTGAATACAG	1.13		3.9
TCCACACACCTCCCCCCCCA	1.13		3.8
TCCACAGCCCACGCAGCTCA	1.13	2.9	3.9
TCCACCGTAGAATATTTTTT	1.13	2.11	3.9
TCCCAGCGACTCCGGGCTCC	1.13	2.8	3.9
TCCCATTCGCCCTCCTCCCA	1.13	2.11	3.8
TCCCCCCACCACACCCCGAA	1.13	2.7	3.8
TCCCCCCCCAACGCCCACAG	1.13	2.9	3.8
TCCCCCCCCAGCCGCACTTC	1.13		3.8
TCCCCCTCCGCAGCCGTCGA	1.13	2.7	3.9
TCCCCGCCCTCCCACTACAC	1.13		3.9
TCCCTATCATCATAAAGAAG	1.13		3.8
TCCCTCTTCCTTCGGTCCAA	1.13	2.11	3.8
TCCCTCTTCGGACCCGCCAA	1.13	2.1	3.9
TCCGACTCCAGTGCAGATCT	1.13	2.1	3.8
TCCGGCGCAATCACTATCTT	1.13	2.9	3.9
TCCTCAACCCATCCCTATCT	1.13	2.1	3.8
TCCTCCCCATCTACACCCTC	1.13	2.7	3.8
TCCTTGCGTCCACCCCGGCG	1.13		3.8
TCGAAGCAGTTCCATTTATC	1.13	2.9	3.9
TCGCCCACCGCCCCCCCACA	1.13		3.8
TCGCTCGTACCCTCCGACCT	1.13	2.3	3.8
TCTAACTCTTTAGTGTTTCC	1.13	2.1	3.9
TCTAGAAGCCTTCGATATGG	1.13	2.7	3.8
TCTAGACCCTCCACCTCCGT	1.13	2.7	3.9
TCTATTTGAAATGGCTATAA	1.13	2.3	3.8
TCTCCACCTATCCGTCGCGA	1.13		3.8
TCTCCGTCCTCGAATTCGAC	1.13	2.1	3.8
TCTGTTCGCAAGCCAGATCT	1.13	2.3	3.8
TCTTGCGCTCTGACTACTTC	1.13	2.1	3.8
TCTTTACCCCCCATGGGCCC	1.13	2.1	3.9
TCTTTCTCAAAGCCGCCCCG	1.13	2.9	3.9
TGACATTACTAACGCGCTTC	1.13	2.8	3.9
TGAGCTCCACTTAAGTACAC	1.13		3.9
TGCATAATACATGGCAGCTC	1.13	2.8	3.9
TGCCAATTGTAAGTCGTAAA	1.13	2.7	3.9
TGCGAACTCAACTTGTTCGT	1.13	2.7	3.8
TGCGGCCCGGCGACCCCCTC	1.13	2.7	3.8
TGGCGCAAACTCCATCAAAC	1.13	2.11	3.9
TGGGACATAACCCTATTATT	1.13	2.1	3.8
TGTAGCAACTAAATCGAATA	1.13	2.1	3.9
TGTATGTCAGTCTCCACACT	1.13	2.1	3.9
TGTTTGTATCTGTACCCCCT	1.13	2.9	3.9
TTAAAAACTCGCCACCAGAT	1.13	2.3	3.8
TTAAGACATTAAAAACGAAA	1.13	2.8	3.8
TTAAGAGGACGGTCATTCTC	1.13	2.7	3.8
TTAAGATGCGAACTAAAACC	1.13	2.1	3.8
TTATCCACCCTCCTACGATA	1.13	2.6	3.9
TTCAGCTACCCTTCCTCGCC	1.13	2.9	3.8
TTCATCGGCCGTGCGCCTCA	1.13	2.11	3.8
TTCCAATCTGCTGACGAGGG	1.13	2.1	3.8
TTCCACGTATGTAACCTGCC	1.13	2.7	3.8
TTCCCCTGACATGAACTTAT	1.13	2.8	3.8
TTCCGCACTCAACGGCATAC	1.13	2.2	3.9
TTCGACCTTGCGCATAGCTA	1.13	2.3	3.8
TTGAATCCTGGTATAGCAAA	1.13	2.1	3.8
TTGACCTCCCCGATGGCCCC	1.13	2.8	3.9
TTGATCAGAATACCGGCATC	1.13	2.9	3.9
TTGCACTTATCACAAAACTG	1.13	2.11	3.8
TTGCCACACTCCAATACGTC	1.13	2.8	3.8
TTGGCGGGCACCCCATCAGA	1.13	2.1	3.9
TTGTCAAATATATCCAACAA	1.13	2.7	3.8
TTTCTGCCCCAACAGACCAC	1.13	2.9	3.8
TTTCTTCATTTTAAACTTTC	1.13	2.7	3.9
TTTGACTAATAGGAAAACAT	1.13	2.1	3.9
AAAAAATGAAAAACGATAGC	1.15	2.1	3.9
AAAAAGAACCCAACCAGTAC	1.15	2.9	3.8
AAAAATAAGTATCGATACTC	1.15	2.1	3.9
AAAAGCAACAAGCCGTTTCA	1.15		3.9
AAAGAAGAGCAAAGCCACTG	1.15		3.8
AAAGACTTGCGAATCCCTAC	1.15	2.3	3.9
AAAGCGCCAAGTTCGCACAC	1.15	2.8	3.9
AAAGTAACCAGACAGCACAC	1.15	2.8	3.8
AAATACTACTTGGGTAAAAA	1.15	2.8	3.9
AAATCTGCTGTACTCACTCA	1.15	2.11	3.8
AACATACCCGGAATCACGTA	1.15	2.9	3.9
AACCCCCCCCTGCCGTATTC	1.15	2.2	3.9
AACCTCTACCAACACTTTTC	1.15	2.2	3.9
AACGATATGGCCTCGTGTAA	1.15	2.11	3.9
AACGCAAATACCTTTCACAC	1.15		3.8
AACTTAATTGCGGGATGCAA	1.15	2.7	3.9
AACTTCCCTCGCGCGGTTCC	1.15	2.2	3.8
AAGCCTACATATAGATAAGC	1.15	2.8	3.8
AAGTAAAAGTATTCGTCTAT	1.15	2.3	3.9
AATAGTTTACCGCCACAATA	1.15	2.8	3.9
AATCAGCGCCGTGGCTGGTC	1.15	2.11	3.9
AATGATTACTTAGCGCGTAT	1.15	2.3	3.8
AATGTTGGCATCTATACGAA	1.15	2.11	3.9
AATTCTACATCCCTGCTCGC	1.15	2.9	3.9
AATTCTTGGCTCCTGCTTAA	1.15	2.9	3.8
ACAAAAACGCCTGGTTTAGG	1.15	2.1	3.8
ACAAATGTCCACAGCGCTTT	1.15	2.7	3.8
ACACACAGTTCAGTCAAAAT	1.15		3.9
ACACCCTTCACTCCGCCTGG	1.15	2.9	3.9
ACACCTCCACCGCCTTGTCC	1.15	2.2	3.9
ACACTCTGCATTACTCCTGT	1.15	2.11	3.8
ACAGCCAACAAACATACCAC	1.15	2.7	3.9
ACAGTTATCTCTCTCGCATC	1.15	2.7	3.8
ACATCAGAGTAACATCATGC	1.15	2.1	3.9
ACCAAAACGCATAAACACCC	1.15		3.8
ACCAAGAGACATAGTCACTC	1.15	2.11	3.8
ACCAGAATATCCGGTCCGAT	1.15	2.2	3.9
ACCATAACATACATCGTGCA	1.15	2.3	3.9
ACCCACACCTACACCCTACC	1.15		3.8
ACCCACTCACACATCATACT	1.15	2.2	3.9
ACCCCCCCATCCGCCCCAAC	1.15		3.8
ACCCCCCCCACCACAAGAAG	1.15	2.7	3.8
ACCCCCCCCACCGCCCACCC	1.15		3.8
ACCCCCTCCTCCGCCACCCG	1.15		3.9
ACCCTGGACTCGGTCACAAA	1.15	2.1	3.9
ACCCTTGAATCAAGTATATC	1.15	2.1	3.9
ACCGCCACGCACAAACACTC	1.15		3.8
ACCGGAGCCGCACGCCCACG	1.15	2.8	3.8
ACCGTATCCAGACTAAGGGC	1.15	2.2	3.8
ACCTACCACCCGAACCGATA	1.15	2.7	3.8
ACCTCATAACGGATGTACCT	1.15	2.3	3.9
ACCTCGGACCTCTCAAACGA	1.15	2.1	3.8
ACCTGATCCCCGCCTACACT	1.15	2.9	3.8
ACGCCTTCCGCCCACACCAC	1.15	2.1	3.9
ACGGAGTCGTTAATACTAAC	1.15	2.1	3.8
ACGGCCCCAATTCGGCGATC	1.15	2.7	3.9
ACTACCATTTCCTCAACCAG	1.15	2.1	3.8
ACTAGAGAAATGATTTAAGT	1.15		3.9
ACTCAAACCCTCCAGTAGTT	1.15	2.3	3.8
ACTCGCTCCCGCCCCCTCGC	1.15	2.1	3.8
ACTGAACGAGCCGAGGTTCC	1.15	2.1	3.8
ACTGTCGCTACTTTATAAAC	1.15	2.11	3.8
ACTTTACTTTGGGGCAAATA	1.15	2.1	3.8
ACTTTGATAAATCTCGTCAT	1.15	2.1	3.9
AGACAGCGCTATCATGCGCA	1.15	2.11	3.9
AGCAAACCCGCCCATATTAC	1.15	2.11	3.9
AGCTCATAACTTCATAATCC	1.15		3.8
AGGCCCTCGTCACAAGCTAA	1.15		3.8
AGGCGTGACCGTCGGCAACT	1.15	2.11	3.9
AGTAGGGGTGCCGAACCTGC	1.15	2.7	3.8
AGTCACAAAATACGCGCTCA	1.15	2.1	3.9
AGTCACAGATATTATAATTA	1.15	2.8	3.9
AGTCCAAGAGTTGCATTGCC	1.15	2.1	3.8
AGTCCATGCGCCTTACTACG	1.15	2.1	3.9
AGTGGAATGACGCACCATCG	1.15	2.1	3.9
AGTGGCACCTACAGCACACA	1.15		3.8
ATAACCACACCTTGGCATTT	1.15	2.6	3.9
ATACACCCACTAGCACACTC	1.15	2.11	3.8
ATACAGTGCTTCCGAGATCG	1.15	2.1	3.9
ATACTTACACCGGAAGTCAA	1.15	2.2	3.8
ATATGATCCGTACTCCGCCT	1.15		3.8
ATCCCCCCACCTACATTCAA	1.15	2.3	3.9
ATCGACAGGCACTAACTCTA	1.15	2.11	3.8
ATCGCGTAATTCATGCCCCA	1.15	2.3	3.8
ATCTGACAGAGATTACGGTG	1.15	2.8	3.9
ATGATGTTCCTTGTAGTAAC	1.15	2.7	3.8
ATGCCTAAAATACGTGGGCC	1.15	2.11	3.8
ATTAGATCCTACCTACGCCA	1.15		3.9
ATTATCACCTAAGCTCTAGA	1.15	2.8	3.8
ATTCTCCACGATACAAAGAA	1.15	2.8	3.8
ATTGACCACGTTTCCCCCTG	1.15	2.11	3.8
ATTTCACCGTGCGTCCACCA	1.15	2.11	3.8
CAAAAGATCTATAGACAATC	1.15	2.3	3.8
CAAACATCCACCCTATTCAT	1.15	2.1	3.9
CAAATCCATTAGAAAACTTA	1.15		3.9
CAACATACCTAATACAAGTT	1.15	2.1	3.8
CAACCCCAGCACACACACCT	1.15	2.1	3.8
CAACGATACGTTCCAATCCC	1.15		3.9
CAACGTGGACTGAGCACAAT	1.15	2.3	3.8
CAACTGCAGCTACGGAAAGA	1.15	2.1	3.8
CAAGCCTAGATAGCATGAAC	1.15	2.9	3.8
CAATCCTCAGAAGATCGAGG	1.15	2.1	3.8
CACAGAAATCAATCTCCTTA	1.15	2.3	3.8
CACAGGCCACGAACGGCTAT	1.15	2.8	3.8
CACAGGCTAAGGGATAAACA	1.15	2.3	3.9
CACATCCGATCCTAACCTTC	1.15	2.1	3.9
CACATGCTCTTTACATGAAA	1.15	2.11	3.8
CACCAAAAGCTCCTTCGCCA	1.15	2.11	3.8
CACCAAATAAACGTACTAAT	1.15	2.11	3.8
CACCAGAATCACCACCAGAA	1.15	2.1	3.8
CACCCTCCCCGCCACCCGTA	1.15	2.7	3.8
CACCTCAGATTCCCCGGCAA	1.15	2.3	3.8
CACCTCTCGAACCACCCGGC	1.15	2.1	3.8
CACCTTAGACAGTTTAAATG	1.15	2.9	3.9
CACTCCAGTCGGGCCCTCAC	1.15	2.7	3.9
CACTCTCCCGGCCATGAGTA	1.15	2.1	3.9
CACTGGGCGCGGCCTTAGTC	1.15	2.7	3.8
CAGCCTTGGATTCGATTGGC	1.15	2.1	3.9
CAGTCCTACTCTTTTCTCCC	1.15	2.11	3.9
CATCACACCCCTAAAGAGAT	1.15	2.2	3.9
CATCACTCTTTATACATCCT	1.15		3.8
CATCGATGATCAAACCGATT	1.15	2.1	3.9
CATCGCGGGTAACCCTACAG	1.15	2.8	3.8
CATGACACACCCAATCGAAA	1.15	2.1	3.9
CATGAGGTGCTTTCGTCGTA	1.15		3.9
CATGGCACACACCATTCCTC	1.15	2.2	3.8
CATGGTATGAAGAGTGCCCC	1.15	2.2	3.8
CATGTGGGAAGTACGTCGCC	1.15	2.6	3.9
CATTCACCAAAAGCAAAGTC	1.15	2.7	3.8
CATTCCACTTCGCCCGCACT	1.15		3.8
CCAAACAGTTAACCTCACAC	1.15	2.9	3.8
CCAACACAACGCGCACATCA	1.15	2.11	3.9
CCAACGCGAGTGAATGGCGT	1.15	2.11	3.8
CCACACAGTGCCTCAACACA	1.15		3.9
CCACACGCACCTGCTTCCCC	1.15	2.2	3.9
CCACCCAACTTTCTAATTCT	1.15		3.9
CCACGGCATCCGTCCTATTA	1.15	2.3	3.8
CCAGACCATGAAGCCAGACT	1.15	2.1	3.8
CCAGCCCTATCCCTCCGGTC	1.15	2.11	3.8
CCAGCTACCTACCTTCCCCC	1.15	2.1	3.8
CCAGCTCACCAGCCCCCCTA	1.15	2.1	3.9
CCAGGACTCATAGTTCGGCC	1.15	2.2	3.9
CCATAAGGTTACGCCTCTTA	1.15	2.1	3.8
CCCACAACCCGTGCGGTCCC	1.15		3.8
CCCACACCATTGGGTCAAAA	1.15	2.11	3.8
CCCACCACCCCCACCCCCCC	1.15	2.9	3.8
CCCACCCCAGCCTCTCGCCC	1.15	2.7	3.9
CCCACGAGCCGCCAGCCACC	1.15	2.8	3.8
CCCACGCATCTGCAGGCCCC	1.15	2.9	3.9
CCCATGGATTGAAACCTACC	1.15		3.8
CCCATTAACTCCGACGCAGC	1.15	2.7	3.8
CCCCACCTCCACACCACCCC	1.15	2.1	3.9
CCCCACCTTAACCATCCACA	1.15	2.3	3.9
CCCCATTGTTAACATCCGAC	1.15	2.7	3.8
CCCCCACCCCTACCCATCTT	1.15	2.11	3.9
CCCCCATGCCCCATACACCG	1.15	2.11	3.9
CCCCCCCCCCGCGGCCGCCT	1.15	2.11	3.9
CCCCCCGGATCCCCGCTGGC	1.15	2.6	3.8
CCCCCGACCTCAAGCCCCTA	1.15	2.7	3.9
CCCCCTCCACCTCTCACAAA	1.15	2.7	3.8
CCCCTAACCCGATCGATTCC	1.15	2.11	3.9
CCCCTCCTCCGCCCCCCTCC	1.15	2.7	3.9
CCCGCCCGACCGCACCCCCG	1.15	2.1	3.8
CCCGCCGCTCCAACCCACCC	1.15	2.11	3.8
CCCGCTCCGGACTGTTCCCC	1.15	2.7	3.9
CCCGTACACTATGAAGAATA	1.15	2.1	3.8
CCCTACCGCCGGCATGCCGT	1.15	2.3	3.8
CCCTCACCCCACTCACCACT	1.15	2.1	3.8
CCCTCCCCCACACCCACCCC	1.15	2.1	3.8
CCCTCCCCCACACCCACCTC	1.15	2.1	3.8
CCCTCCTCCCCTACCTCTCT	1.15	2.9	3.8
CCCTGCACCCTCCCGCGCCC	1.15	2.11	3.8
CCCTGGGCGCGGCCTTAGTC	1.15	2.7	3.8
CCGAAGGACGAACCTCTGCC	1.15	2.6	3.9
CCGATTTACTCCCGTGTAAA	1.15	2.3	3.8
CCGCCATCAAAGCAACAACC	1.15	2.2	3.8
CCGCCCATACCCATACAACC	1.15	2.1	3.8
CCGCCCCACCCCCTGACGCA	1.15	2.11	3.8
CCGGGACCCTACTCAAACTC	1.15	2.9	3.9
CCGGTTTGACCTTCGCTCAG	1.15	2.7	3.8
CCGTACCTGGTATTATGTAG	1.15	2.2	3.8
CCGTCACATCATACTGAGAT	1.15	2.2	3.9
CCGTTGAAGCTACGCCCATC	1.15	2.7	3.8
CCTAATTCAAACTGTACTTC	1.15	2.3	3.8
CCTACTCCTACATTTCCCCC	1.15	2.8	3.9
CCTATGGCTGAACGTCCGGC	1.15	2.7	3.9
CCTATGTACTCGCCAAATAT	1.15	2.2	3.8
CCTCAAAACAACAAAAAGTA	1.15	2.3	3.8
CCTCAACCCACGCCCCTCCC	1.15	2.1	3.8
CCTCCAATACACCAATCAGC	1.15	2.1	3.9
CCTCCACCTCCATAGAGCCT	1.15	2.8	3.8
CCTCCCACTACACTCCACCG	1.15	2.1	3.8
CCTCCCCCATACAAACCGAC	1.15	2.9	3.9
CCTCCGTCCTTCACTCCTAA	1.15	2.3	3.9
CCTCGACCACCTCCCCCTAA	1.15	2.7	3.8
CCTCTAAGTTTATCGCTAAG	1.15	2.3	3.9
CCTGATAACCCGCAGTATCA	1.15		3.9
CCTTACAAATCCCCTGTACC	1.15	2.11	3.9
CCTTACTCCACAGCGACAAA	1.15	2.1	3.8
CCTTCGCCTGCCACCGCAGC	1.15	2.11	3.8
CCTTCTAAACCACACACCTA	1.15	2.7	3.8
CCTTGCACCTATTTACTCTC	1.15	2.2	3.9
CCTTTGTAGTAGCATGGTGC	1.15	2.8	3.9
CGAAACGGAGGCGAGAGACG	1.15	2.3	3.9
CGAAAGCTCACCTCGTGCTG	1.15	2.1	3.9
CGAACAGCGCCACAAACGGC	1.15		3.8
CGAACCCGCCCCACATTGGA	1.15	2.1	3.9
CGAACGTTTCAGGGTGCTGA	1.15		3.9
CGAATAACTATAGCGCAAAT	1.15	2.1	3.8
CGACCCCGCCGCCAACCTCC	1.15	2.11	3.8
CGACGCGATCCACCGCCCTG	1.15	2.1	3.8
CGACTTTCCCTAAAACGGCC	1.15	2.8	3.8
CGAGAATCGTGATATAATTA	1.15	2.11	3.9
CGAGTTCTTACTCGAGTCAG	1.15		3.9
CGATCACCTTGCACGGCCCA	1.15	2.1	3.8
CGATGGAGAACTCACTTTCA	1.15	2.2	3.9
CGCAAATATGAGGTGCTAAT	1.15	2.11	3.9
CGCAACGTCACGCGTAACGA	1.15	2.8	3.9
CGCCAAACCAACACACGCCG	1.15	2.6	3.8
CGCCCGCCCCCCTGCCCCGG	1.15	2.7	3.9
CGCCGCGCCCCGTCACTTGC	1.15		3.8
CGCCTTCTACCAAATCCCGC	1.15	2.2	3.8
CGCGACTCTGCGAACCCCTT	1.15	2.1	3.9
CGCTACATCCTAAATCGACC	1.15	2.7	3.9
CGCTCTGGGGCCGCCAGATA	1.15	2.2	3.8
CGGAACTGTCACAGTTTCGC	1.15	2.11	3.9
CGGACATCCTATGATCGGGT	1.15	2.8	3.8
CGGACCCAGTTACCCTATAA	1.15	2.3	3.9
CGGGAATACGTTGATAAGTC	1.15	2.11	3.8
CGGTCGGTGAACCCCCTGCT	1.15		3.8
CGTAAAAACACATCAGCGAC	1.15	2.8	3.8
CGTACAAGAGGACGGCTCCG	1.15		3.8
CGTCCTCACCACTTCCGCAT	1.15	2.8	3.8
CGTTATCAACGATCGTCGCC	1.15	2.3	3.8
CGTTCATATTACACAGCACA	1.15	2.7	3.8
CTAATGGCGTGTCGTCTAAC	1.15	2.9	3.8
CTAATTCTTGGAAAGTCCGG	1.15	2.11	3.8
CTACAAGCCACCTGTACCAC	1.15	2.1	3.9
CTACACAAACTGATTAGATA	1.15	2.7	3.9
CTACCTCCCAATTACTCCCC	1.15		3.8
CTACGCTTTACAGGGTTCAT	1.15	2.8	3.8
CTAGCCTACTATTCCTTGCC	1.15	2.11	3.8
CTAGTTGCCGTAGTGCTACC	1.15	2.1	3.9
CTATAAAAGGCGACCCACAA	1.15	2.1	3.8
CTATGGAGGCTGAGCGCGAA	1.15	2.9	3.8
CTCAAACAGTACCGAAATTT	1.15	2.8	3.8
CTCACACCCGTGCCGCCCGA	1.15	2.11	3.9
CTCACGTAACCCACGTAACG	1.15	2.3	3.9
CTCAGTCACGCACCAATCAA	1.15		3.9
CTCCACCGTCCTTTCCCACC	1.15	2.9	3.8
CTCCCACATGGGCCAATACG	1.15	2.1	3.8
CTCCCACGGATCACGATCTA	1.15	2.3	3.8
CTCCGCTAAGGCAGACTGTC	1.15	2.9	3.8
CTCGCCCCGTGCTCAGACAC	1.15	2.9	3.8
CTCTATTTCACAGGCCGCGG	1.15		3.9
CTCTCCCACCGATGACCGTT	1.15	2.2	3.8
CTCTCCTCTCCGACACTGCC	1.15	2.3	3.8
CTCTGCATTAGCCCTTCGAT	1.15	2.8	3.8
CTCTTCCCCAACACCCAGTT	1.15		3.8
CTGCCAGTGCTCACTCAGGG	1.15	2.2	3.9
CTGCCCTCTAGGACTCGTCC	1.15	2.2	3.9
CTTAAAAAATATTTTGCTCA	1.15		3.9
CTTAAACCTAAAACCACCTC	1.15	2.7	3.8
CTTAAAGAGTATGCTCAAGA	1.15	2.1	3.9
CTTAAGCTATAATCCCTACA	1.15		3.8
CTTCACCCTACCCGGCCCTT	1.15	2.1	3.8
CTTCCAGCACTGCACTCAAA	1.15	2.9	3.9
CTTCGAACCAAGACGTTGCT	1.15		3.8
CTTGACACCACACCTAACAT	1.15	2.7	3.8
CTTGCTACCACCACCGCCGC	1.15	2.1	3.8
GAACACTGCGCACTTAACCC	1.15	2.2	3.9
GAATAAAGCTCAACAGCTCC	1.15	2.7	3.8
GACCACCCTAACTCCACACT	1.15	2.1	3.8
GACCCACTAACCCCACCGAT	1.15		3.9
GACCGCTTACCAACTAATTT	1.15	2.11	3.8
GACTATTCCAATGAACGCAG	1.15	2.8	3.8
GACTGTATTTTTACAAAGCA	1.15	2.1	3.9
GACTGTCCAAGCAGACATCT	1.15	2.9	3.8
GAGCATCAATCGAAGCAACC	1.15	2.8	3.9
GAGCGCCTAGCACCACAGTA	1.15	2.9	3.8
GAGTACTAAAAATCACTCAA	1.15	2.7	3.8
GATAAGTCCCGTGTCGCTAA	1.15	2.1	3.9
GATAGCGACTGAACCTCTAT	1.15	2.1	3.9
GATATAATTGATTAACCCTC	1.15	2.7	3.9
GATATCACCAGAACGAGGAT	1.15		3.8
GATCAAAGCCTTAACTTTAT	1.15	2.11	3.8
GATCAACTTGAAGGAAATCA	1.15		3.8
GATCTCATGATTCCCCACTC	1.15	2.8	3.8
GATGAGAATACGCGAACCTA	1.15	2.7	3.8
GATGCGGCCTCCCACGTCCG	1.15	2.6	3.9
GATGCGGGCCTGGGAAAATC	1.15	2.1	3.8
GATTCAGGGGGATAACCTAA	1.15	2.2	3.8
GCAATATCCGACATCCCCCC	1.15		3.8
GCACATTTGCGTCATCCCGC	1.15	2.11	3.8
GCACTACTGCGCAAGCGGAG	1.15	2.2	3.9
GCAGATACCACCGCTAGAAT	1.15	2.9	3.8
GCATCTCGCACCGACACCAC	1.15	2.11	3.8
GCATGATAATGATTAAAAGC	1.15	2.3	3.9
GCCACTCTATCTTACCCATT	1.15	2.1	3.8
GCCCACAATAATTTACCCAG	1.15	2.7	3.8
GCCCACACGCACTTGCTCAG	1.15	2.3	3.9
GCCCCTACACCCGGCCCCAC	1.15		3.8
GCCCCTGGCTCTACTTTACC	1.15	2.1	3.9
GCCCGCCCTCCTTCGCCGCC	1.15	2.7	3.9
[truncated: 6,804 more rows]
