# Supplementary material for: Origin of replication discovery for environmentally isolated Pantoea strain enables expression of heterologous proteins, pathways and products
Source: iScience. 2026 Feb 17;29(3):115031. doi: 10.1016/j.isci.2026.115031 (PMC12969353; doi:10.1016/j.isci.2026.115031)
Supplement: Data S1–S7 [file mmc2.zip › Data_S4.xlsx]

## Sheet: Summary
Sheet name	Sheet purpose	Sheet link
Primers_used	Primers used in cqPCR experiments	Primers_used!A1
MT58_Summary	Final analysis to determine figure 2G	MT58_summary!A1
MT58_qPCR_1_Raw_RFU	Raw RFU data of MT58 sample 1 from qPCR instrument	MT58_qPCR_1_Raw_RFU!A1
MT58_qPCR_1_Cq	Cq values for MT58 sample 1	MT58_qPCR_1_Cq!A1
MT58_qPCR_1_PCR_Miner	PCR Miner data used to calculate qPCR primer efficiencies for each well in MT58 sample 1	MT58_qPCR_1_PCR_Miner!A1
MT58_qPCR_1_Analysis	Analysis of each plasmid in MT58 sample 1 to calculate relative copy number	MT58_qPCR_1_Analysis!A1
MT58_qPCR_2_Raw_RFU	Raw RFU data of MT58 sample 2 from qPCR instrument	MT58_qPCR_2_Raw_RFU!A1
MT58_qPCR_2_Cq	Cq values for MT58 sample 2	MT58_qPCR_2_Cq!A1
MT58_qPCR_2_PCR_Miner	PCR Miner data used to calculate qPCR primer efficiencies for each well in MT58 sample 2	MT58_qPCR_2_PCR_Miner!A1
MT58_qPCR_2_Analysis	Analysis of each plasmid in MT58 sample 2 to calculate relative copy number	MT58_qPCR_2_Analysis!A1
MT58_qPCR_3_Raw_RFU	Raw RFU data of MT58 sample 3 from qPCR instrument	MT58_qPCR_3_Raw_RFU!A1
MT58_qPCR_3_Cq	Cq values for MT58 sample 3	MT58_qPCR_3_Cq!A1
MT58_qPCR_3_PCR_Miner	PCR Miner data used to calculate qPCR primer efficiencies for each well in MT58 sample 3	MT58_qPCR_3_PCR_Miner!A1
MT58_qPCR_3_Analysis	Analysis of each plasmid in MT58 sample 3 to calculate relative copy number	MT58_qPCR_3_Analysis!A1
Ecoli_qPCR_Raw_RFU	Raw RFU data of Ecoli sample from qPCR instrument	Ecoli_qPCR_Raw_RFU!A1
Ecoli_qPCR_Cq	Cq values for Ecoli sample	Ecoli_qPCR_Cq!A1
Ecoli_qPCR_PCR_Miner	PCR Miner data used to calculate qPCR primer efficiencies for each well in Ecoli sample	Ecoli_qPCR_PCR_Miner!A1
Ecoli_qPCR_Analysis	Analysis of each plasmid in Ecoli sample to calculate relative copy number	Ecoli_qPCR_Analysis!A1

## Sheet: Primers_used
	Oligo Number	Sequence (5'-3')	Notes
	AC259	gggagcttatcgatgcgtca	Amplify region in 6911 origin on plasmids pAC70, 75, 77
	AC260	agtccttcgccagcgttaaa	Amplify region in 6911 origin on plasmids pAC70, 75, 77
	AC265	aggcttcaatgtcgccaaga	Amplify region in gene IAI47_12350 in Pantoea genome
	AC266	ctctactggcagggcatacg	Amplify region in gene IAI47_12350 in Pantoea genome
	AC271	gcggtttcggttcgataagc	Amplify region in 10-β
	AC272	tactggcacaccttctgctg	Amplify region in 10-β
	AC273	tgtttgccggatcaagagct	Amplify region in colE1 origin on plasmid pAC44
	AC274	cccctgacgagcatcacaaa	Amplify region in colE1 origin on plasmid pAC44

## Sheet: MT58_summary
Sample Name	Biological Replicate 1 Correct Copy Numbers				Biological Replicate 2 Correct Copy Numbers				Biological Replicate 3 Correct Copy Numbers				Average Sample 1	Average Sample 2	Average Sample 3	Standard Deviation
pAC70	33.1522	30.3191	25.3998	25.3165	48.5677	48.2146	34.3765	30.008	35.3266	45.3555	31.4914	24.7476	28.5469	40.2917	34.2303	8.60798
pAC75	7.1674	6.69493	6.98161	6.57628	12.8507	6.84333	8.6775	7.05606	11.2252	10.8719	10.9796	6.98855	6.85506	8.8569	10.0163	2.26127
pAC77	13.7391	12.9373	12.1909	14.0045	52.9058	38.7291	31.1939	26.4489	19.3018	15.0811	13.737	14.3496	13.2179	37.3194	15.6174	12.9045

## Sheet: MT58_qPCR_1_Raw_RFU
Cycle	pAC70_gDNA_undiluted_1	pAC70_gDNA_1:2_1	pAC70_undiluted_1	pAC70_1:2_1	pAC75_gDNA_undiluted_1	pAC75_gDNA_1:2_1	pAC75_undiluted_1	pAC75_1:2_1	pAC77_gDNA_undiluted_1	pAC77_gDNA_1:2_1	pAC77_undiluted_1	pAC77_1:2_1	pAC70_gDNA_undiluted_2	pAC70_gDNA_1:2_2	pAC70_undiluted_2	pAC70_1:2_2	pAC75_gDNA_undiluted_2	pAC75_gDNA_1:2_2	pAC75_undiluted_2	pAC75_1:2_2	pAC77_gDNA_undiluted_2	pAC77_gDNA_1:2_2	pAC77_undiluted_2	pAC77_1:2_2	pAC70_gDNA_undiluted_3	pAC70_gDNA_1:2_3	pAC70_undiluted_3	pAC70_1:2_3	pAC75_gDNA_undiluted_3	pAC75_gDNA_1:2_3	pAC75_undiluted_3	pAC75_1:2_3	pAC77_gDNA_undiluted_3	pAC77_gDNA_1:2_3	pAC77_undiluted_3	pAC77_1:2_3	pAC70_gDNA_1:4_1	pAC70_gDNA_1:8_1	pAC70_1:4_1	pAC70_1:8_1	pAC75_gDNA_1:4_1	pAC75_gDNA_1:8_1	pAC75_1:4_1	pAC75_1:8_1	pAC77_gDNA_1:4_1	pAC77_gDNA_1:8_1	pAC77_1:4_1	pAC77_1:8_1	pAC70_gDNA_1:4_2
1	78.635	47.3613	71.0858	57.0227	36.8192	27.8504	50.4579	42.418	60.5427	52.5182	68.9895	58.6486	63.0091	25.6581	20.0478	46.5707	40.2599	15.5295	58.765	38.1051	76.8978	52.8742	64.7847	57.2325	64.6577	54.5831	63.9365	41.4639	53.1841	19.7593	35.417	26.5782	46.7667	29.9635	69.7062	70.8447	40.8324	31.1773	41.326	33.1386	34.5611	18.0755	25.292	32.0242	26.3814	24.8149	55.6941	43.974	59.476
2	38.8318	29.0263	48.9644	35.5535	39.4594	19.2161	30.2184	22.7314	37.6739	29.375	40.719	40.021	41.5462	14.1243	48.0367	45.5136	22.9525	11.1428	35.0503	28.3457	57.0212	29.0542	30.8708	29.9353	40.3134	31.8831	36.989	29.0259	20.9558	12.0959	19.6087	13.6321	33.1638	21.0208	48.9621	31.8655	23.2739	17.9716	26.2346	19.9666	18.0236	10.7034	7.26708	18.0291	15.9313	17.7656	31.2271	24.4271	36.4354
3	18.1729	9.63633	18.1859	11.1822	13.5587	10.4132	15.1568	10.9805	10.5434	12.6863	9.96413	17.3658	18.8393	5.35636	23.792	28.1349	7.55656	8.62337	15.0733	11.9349	12.09	17.5017	8.71454	8.26268	14.5044	11.0498	20.9756	22.1896	8.95162	8.84806	7.58984	5.60064	12.7189	7.68449	13.6975	11.8247	5.17595	10.4169	8.89549	6.7689	6.99265	5.89391	10.4137	9.15621	7.53805	6.12884	9.45276	12.1365	15.3928
4	6.33616	0.821354	14.3391	11.8966	8.90402	1.43321	1.70792	2.56044	8.7191	6.04399	-0.191895	-3.24992	7.04703	1.65062	25.6161	29.4019	3.06733	4.79365	1.85631	1.73265	4.95969	4.48762	0.101314	1.01857	4.941	5.84778	19.1975	24.1005	8.70596	6.00271	1.56638	1.7867	4.72922	3.5737	-1.76249	0.568443	3.19326	3.08681	3.39068	0.370696	0.569006	2.99923	2.06836	5.75222	3.09599	2.41377	6.63486	3.88707	7.35769
5	-0.719298	1.38562	8.75331	8.02137	0.556648	-1.34384	-7.36008	-7.67173	-3.12893	3.0327	-4.06596	-4.62675	2.67694	2.22897	30.9778	34.7628	-1.71565	3.39823	-3.72063	-7.73188	-0.0542426	-1.13367	-3.02896	-1.93435	0.542816	-0.851412	24.1388	21.9821	2.55117	2.74178	-1.9348	-1.51684	0.753552	-0.597384	-8.93879	-5.43651	1.06989	-0.391654	-3.57374	4.32241	2.73653	6.50038	-2.5522	0.538571	-1.53717	3.16315	-0.0449666	-1.10895	-2.79975
6	-5.52243	-2.26485	18.7367	13.527	-7.44233	-1.88298	-5.239	-5.97097	-0.534908	-3.63795	-7.95559	-8.16788	-10.1048	-2.1401	45.2753	44.4886	-1.29555	-0.291534	-5.21914	-9.45528	-6.97296	-4.08393	-5.57658	-4.67261	-4.48524	-4.30915	38.3377	28.581	-4.75098	-1.6718	-6.62855	-3.03894	-1.92335	-3.66832	-11.4337	-8.3076	-2.18074	-1.45044	-4.21435	-4.16474	1.47991	-3.1111	-4.19145	-2.87142	0.219727	-0.0113303	-5.87628	-4.21949	-3.84195
7	-12.4115	-6.11573	34.9876	24.1156	-7.24508	-8.25109	-7.15459	-7.34726	-6.3062	-8.35572	-0.333721	-8.59919	-12.0722	-3.47434	69.9239	59.9365	-6.93155	-2.32196	-8.29174	-3.92133	-8.84244	-5.62478	-4.44512	-7.78349	-11.2494	-6.15251	63.0118	49.15	-6.36972	-5.64338	1.48479	-0.605353	-8.09598	-3.13971	-1.91848	-8.24205	-3.63021	-3.86365	-2.97647	-2.5148	-2.64894	0.0302086	-1.7042	-2.86002	-0.6677	-2.13034	-8.96492	-10.9477	-4.85502
8	-11.7743	-6.304	86.2435	50.6416	-8.44365	-5.68531	-0.806777	0.693509	-12.1533	-6.44114	10.8272	-3.0213	-13.6853	-3.9297	119.776	95.5897	-9.21041	-8.9595	-0.711744	0.83037	-9.53716	-5.40207	11.9519	-2.12627	-12.6428	-6.37559	119.081	83.178	-5.63434	-4.41758	8.57754	7.34029	-9.31864	-6.44595	14.29	-1.40895	0.0839271	-6.21842	12.8439	10.1976	-7.62238	-6.37278	-0.781034	-3.76411	-5.77216	-2.13041	-6.52547	-5.17931	-9.58428
9	-10.6918	-10.0988	162.64	106.484	-12.0759	-2.43889	16.7648	12.1169	-13.9454	-8.46326	36.8166	18.5376	-12.1823	-3.62393	215.17	160.555	-3.57693	-10.7153	18.309	11.2663	-9.37381	-13.0209	43.8319	12.309	-12.7062	-8.04987	214.1	153.919	-9.98799	-10.6479	29.9898	21.0367	-14.7513	-4.34797	40.604	14.0781	-9.5102	-4.96782	44.9042	21.9078	-3.80088	-5.61854	-1.04411	-9.40713	-3.56147	-8.27649	-0.894318	-8.66677	-14.7996
10	-11.9793	-6.88809	296.812	200.666	-6.92766	-5.64733	66.9529	36.0602	-6.3975	-9.052	97.5217	47.8209	-7.51797	-2.14332	392.538	270.388	2.09321	-7.13166	60.45	39.8383	-7.37274	-11.5926	110.057	45.105	-5.63206	-6.19337	387.689	271.916	-9.13409	-2.41625	79.4392	50.1524	-5.11802	-6.99608	103.599	43.489	-5.40661	-7.89714	104.44	60.416	-3.89719	-8.67642	11.5225	1.26108	-5.19263	-4.72354	18.0493	-1.26523	-10.5692
11	1.03628	0.829821	519.449	367.742	-0.735444	0.190173	141.715	89.304	1.69111	-4.39755	213.855	111.389	3.35984	11.5757	662.811	473.277	11.1965	2.12233	142.764	91.7291	2.23421	-0.904073	234.955	113.441	1.57556	-0.856801	658.888	476.181	3.94517	2.54273	173.841	106.133	1.96153	0.463188	215.379	111.079	0.0449344	-1.09342	224.458	135.196	1.48579	-3.54794	44.8662	17.7206	-2.89282	-1.70605	57.8111	20.0196	-2.05526
12	30.2029	16.8585	827.381	627.813	26.8917	13.6711	276.441	182.991	22.9453	3.56726	402.089	230.588	28.2427	24.3438	1011.41	778.814	45.9816	20.7631	291.624	189.428	19.1531	3.09131	436.812	232.195	23.4476	20.5039	1024.44	788.286	20.8102	17.2606	340.548	215.733	22.5454	14.2525	401.755	220.759	13.2532	5.55349	424.351	270.059	12.2779	4.31082	95.8685	54.0507	0.92405	-4.31624	129.246	55.5733	1.83397
13	81.0446	45.9611	1133.76	982.503	76.0966	45.5565	512.472	347.893	61.1474	21.313	676.708	415.008	82.0775	67.3694	1386.91	1183.69	100.565	61.392	550.941	365.177	45.6128	22.9637	753.437	431.435	71.2466	59.0435	1404.35	1226.48	62.1995	57.8189	622.347	412.434	59.7936	35.2285	670.127	405.925	35.9983	11.6641	739.555	506.747	30.937	14.2295	202.624	126.556	12.8327	3.8981	264.63	123.964	24.0449
14	178.719	98.7215	1394.09	1344.56	166.483	98.5481	829.736	612.481	136.22	56.1143	1015.3	701.142	171.143	145.979	1707.58	1573.17	203.299	131.648	929.804	647.347	101.76	65.9352	1145.5	723.329	157.097	135.067	1731.55	1669.74	149.174	123.171	1018.44	725.133	129.781	79.0255	1014.28	681.44	71.2459	38.4901	1156	861.401	66.4225	29.7009	382.953	251.696	38.2546	11.7103	480.208	241.562	61.2125
15	342.369	200.426	1586.08	1652.61	332.308	203.129	1175.56	974.628	262.693	120.966	1299.11	1051.83	331.406	287.685	1941.43	1900.73	391.493	270.916	1384.05	1036.48	209.033	132.483	1503.59	1082.27	307.638	260.14	1969.58	2043.87	297.572	244.437	1483.49	1149.32	270.534	168.026	1305.61	1023.77	149.049	85.3507	1556.46	1329.49	135.91	76.6254	676.976	476.989	83.9699	31.3782	814.042	443.84	136.103
16	606.355	375.306	1712.42	1875.82	586.682	377.083	1477.9	1347.32	471.463	248.719	1525.84	1356.14	582.992	523.86	2092.78	2138.17	687.599	500.494	1799.67	1463.28	393.31	270.903	1795.96	1397.76	538.325	474.661	2123.31	2317.65	552.803	467.841	1897.79	1598.42	486.92	316.472	1541.52	1325.75	286.355	178.034	1887.11	1768.91	261.21	154.171	1100.27	827.922	159.847	80.6431	1207.74	741.685	258.524
17	936.649	666.712	1797.32	2017.15	934.367	657.519	1707.31	1667.41	761.789	456.575	1677.41	1602.12	904.078	877.858	2189.72	2289.34	1097.78	865.809	2136.45	1832.56	677.261	498.183	2001.25	1654.31	851.488	788.731	2217.48	2493.85	928.144	804.058	2224.11	1985.62	832.237	570.914	1700.35	1572.03	507.942	331.235	2117.72	2132.74	482.968	300.529	1565.53	1292.24	305.293	162.901	1558.37	1107.6	475.666
18	1244.42	1057.08	1856.04	2101.17	1290.15	1049.53	1859.87	1900.79	1089.35	762.863	1769.41	1765.96	1206.15	1297.47	2252.74	2382.95	1553.82	1318.09	2369.7	2108.44	1044.53	840.516	2121.86	1823.79	1161.05	1170.43	2281.89	2605.46	1377.33	1261.32	2444.16	2273.17	1249.86	934.368	1795	1734.69	838.298	596.499	2255.92	2384.33	828.607	547.263	1975.12	1762.16	557.48	306.003	1839.18	1424.57	794.593
19	1496.67	1458.84	1895.51	2154.87	1592.24	1448.22	1954.35	2049.16	1346.36	1146.3	1823.11	1862.92	1458.85	1680.62	2297.09	2440.28	1948.98	1748.16	2518.93	2287.31	1405.36	1245.83	2195.6	1925.7	1422.03	1491.59	2322.74	2676.01	1786.42	1715.22	2587.29	2456.89	1626.95	1359.13	1849.34	1831.6	1223.84	961.426	2335.8	2537.01	1286.91	936.559	2288.68	2158.1	936.918	545.288	2024.48	1675.71	1191.05
20	1671.95	1800.17	1921.73	2190.11	1809.24	1787.97	2013.65	2139.55	1545.71	1480.19	1856.76	1920.87	1636.46	1987.83	2327.15	2482.63	2242.13	2100.35	2612.76	2397.14	1706.27	1605.25	2240.88	1984.03	1610.6	1748.57	2352.01	2720.8	2114.17	2097.24	2674.58	2568.19	1935.71	1734.44	1883.26	1887.07	1566.56	1374.33	2380.22	2623.94	1735.69	1431.06	2490.11	2437.76	1405.12	915.231	2129.42	1843.62	1527.86
21	1781.8	2054.29	1941.16	2218.04	1949.14	2041.26	2055.41	2199.75	1666.84	1747.56	1878.83	1959.03	1746.87	2193.97	2350.79	2514.5	2431.9	2336.11	2677.66	2467.5	1918	1893.59	2276.61	2022.85	1732.72	1917.55	2374.53	2754.27	2346.37	2370.18	2738	2637.96	2142.34	2023.75	1907.35	1921.95	1832.88	1736.2	2410.74	2675.79	2112.27	1898.68	2613.73	2611.98	1833.28	1359.68	2189.34	1942.29	1802.5
22	1854.01	2218.6	1956.32	2239.22	2036.3	2202.33	2083.36	2239.74	1735.33	1921.75	1897.02	1987.49	1815.57	2313.8	2367.87	2540.76	2550.41	2477.74	2723.28	2515.85	2046.92	2082.76	2300.11	2048.33	1813.18	2016.29	2393.8	2779.2	2494.11	2539.42	2778.08	2684.58	2265.84	2208.59	1922.34	1947.65	2009.82	2007.23	2430.08	2709.39	2377.99	2283.8	2689.39	2713.55	2175.89	1762.09	2225.8	2001.75	1982.09
23	1900.83	2323.46	1969.33	2256.01	2094.6	2302.57	2103.39	2265.56	1771.31	2022.44	1909.27	2006.13	1863.12	2384.87	2383.55	2563.24	2627.4	2554.96	2755.74	2548.53	2123.79	2191.25	2312.63	2066.02	1868.97	2073.71	2406.17	2801.89	2586.1	2639.65	2811.08	2716.91	2332.28	2315.21	1934.16	1962.71	2112.93	2180.93	2443.61	2735.9	2540.3	2549.76	2740.79	2774.07	2404.13	2084.62	2251.99	2033.64	2088.45
24	1932.6	2392.04	1977.04	2264.71	2135.18	2365.91	2117.73	2283.66	1793.51	2078.19	1918.38	2017.33	1898.95	2432.03	2398.29	2578	2684.38	2603.37	2776.76	2571.36	2172.64	2251.26	2320.53	2077.21	1907.93	2111.68	2414.27	2817.67	2645.2	2700.88	2829.25	2739.56	2378.08	2377.65	1941.3	1973.9	2174.7	2279.68	2454.57	2754.96	2632.44	2708.22	2775.09	2817.21	2536.22	2297.74	2272.15	2055.86	2149.16
25	1953.35	2438.17	1984.96	2271.87	2161.7	2412.15	2128.91	2296.22	1808.4	2110.52	1921.79	2023.25	1922.88	2468.92	2409.86	2592.18	2724.22	2635.5	2792.05	2586.72	2206.97	2287.43	2324.2	2086.48	1932.26	2137.14	2417.5	2828.25	2687.07	2742.23	2845.57	2756.89	2406.84	2420.51	1950.53	1983.34	2208.87	2336.08	2458.98	2767.57	2685.99	2796.87	2797.21	2844.95	2610.52	2418.92	2284.45	2068.54	2189.74
26	1969.82	2473.75	1988.61	2276.95	2179.65	2447.5	2134.64	2303.78	1818.82	2132.72	1923.3	2025.98	1937.27	2492.04	2413.87	2599.62	2753.14	2659.53	2803.41	2597.96	2230.67	2314.02	2330.77	2091.98	1947.43	2156.29	2419.83	2833.87	2717.49	2767.83	2851.89	2768.55	2429.27	2450.9	1952.57	1989.56	2233.44	2369.7	2462.92	2775.97	2720.87	2846.8	2810.7	2863.77	2653.51	2484.99	2292.38	2077.82	2217.03
27	1982.55	2497.01	1992.92	2284.18	2191.03	2470.72	2136.44	2309	1826.58	2148.66	1923.37	2028.69	1949.36	2509.89	2414.9	2611.18	2772.55	2674.85	2814.02	2605.3	2245.32	2333.25	2331.21	2096.72	1960.64	2169.26	2425.2	2838.44	2741.49	2787.26	2860.67	2776.82	2443.28	2469.41	1951.99	1991.6	2247.87	2391.84	2462.78	2780.91	2749.83	2879.03	2821.92	2874.95	2685.03	2522.51	2294.11	2082.1	2232.83
28	1993.38	2515.32	1996.71	2289.9	2200.78	2488.94	2139.49	2314.87	1834.28	2161.85	1924.48	2031.64	1958.47	2521.45	2418.16	2617.38	2788.29	2688.39	2820.56	2613.24	2260.29	2348.88	2336.04	2100.05	1970.19	2180.55	2426.59	2843.37	2759.29	2800.87	2863.86	2780.27	2453.51	2483.64	1950.87	1992.28	2264.85	2408.83	2464.76	2784.97	2773.28	2907.74	2834.87	2885.89	2708.25	2551.6	2297.85	2086.73	2250.34
29	2000.92	2530.09	1999.67	2295.86	2211.31	2502.57	2143.52	2321.23	1838.43	2171.85	1923.08	2035.53	1964.07	2531.74	2424.45	2626.96	2801.26	2697.63	2826.25	2618.77	2270.3	2357.99	2336.4	2103.52	1977.27	2188.17	2427.64	2849.66	2774.23	2813.88	2870.04	2783.46	2462.85	2494.15	1951.71	1995.25	2276.35	2424.34	2465.81	2786.62	2791.41	2930.89	2846.45	2897.53	2727.71	2570.85	2300.65	2092.43	2260.2
30	2007.05	2544.11	2002.12	2297.92	2221.2	2514.35	2145.78	2323.59	1841.25	2177.67	1923.94	2038.25	1966.34	2539.81	2428.74	2635.66	2811.32	2708.17	2828.48	2624.32	2281.66	2365.48	2339.79	2107.16	1986.37	2195.92	2425.48	2857.38	2785.53	2824.06	2872.14	2788.11	2467.19	2503.29	1954.73	1998.07	2286.82	2437.82	2465.55	2789.5	2802.7	2944.87	2853.3	2904.91	2740.99	2586.3	2301.15	2096.37	2267.42
31	2005.81	2554.47	2002.3	2297.41	2227.09	2520.69	2141.99	2323.68	1842.02	2181.92	1920.81	2036.94	1967.93	2544.79	2431.66	2648.94	2815.8	2713.4	2829.12	2623.97	2285.56	2368.04	2335.07	2106.8	1991.89	2203.38	2425.44	2864.67	2794.42	2830.58	2871.96	2790.32	2472.13	2509.2	1954.33	1997.92	2285.33	2442.31	2463.03	2786.3	2807.57	2951.57	2852.25	2907.45	2750.34	2593.58	2297.19	2096.47	2262.53
32	2007.52	2560.65	2003.83	2297.49	2227.96	2528.99	2138.92	2323.67	1843.82	2182.2	1918.68	2036.03	1972.52	2548.48	2435.42	2659.84	2820.91	2718.04	2829.14	2626.42	2291.54	2370.93	2332.28	2105.06	1998.79	2209.14	2425.8	2870.51	2803.94	2834.08	2870.18	2792.18	2475.38	2515.9	1953.63	1996.91	2288.17	2443.39	2458.91	2784.5	2813.97	2959.89	2853.15	2910.91	2758.45	2601.47	2291.92	2094.52	2266.63
33	2006.67	2566.02	2003.84	2298.88	2229.13	2536.69	2128.49	2320.46	1843.99	2183.97	1912.55	2035.12	1975.32	2550.35	2437.21	2668.55	2828.15	2720.78	2827.03	2626.31	2293.74	2372.35	2330.32	2102.1	2003.24	2213.83	2424.77	2873.83	2808.47	2835.44	2868.1	2792.46	2477.87	2520.08	1950.47	1995.21	2291.35	2443.82	2455.67	2781.84	2817.82	2968.59	2852.56	2908.97	2765.58	2608.7	2289.5	2093.42	2271.63
34	2008.67	2571.67	2004.03	2301.28	2229.59	2543.74	2117.58	2315.62	1842.74	2186.74	1911.34	2034.84	1974.91	2553.35	2438.51	2673.42	2835.2	2726.09	2824.41	2628.9	2295.98	2376.11	2331.54	2103.45	2005.37	2214.98	2423.69	2875.6	2810.6	2837.79	2865.21	2791.35	2480.02	2523.76	1947.59	1994.72	2298.4	2449.83	2454.18	2780.88	2823.87	2975.14	2854.56	2910.9	2774.09	2616.31	2285.27	2092.36	2277.8
35	2006.98	2574.68	2004.15	2303.15	2232.54	2545.51	2107.36	2308.42	1841.57	2186.79	1907.59	2029.77	1971.59	2555.74	2438.11	2675.21	2839.91	2728.27	2820.39	2627.33	2294.67	2376.22	2329.48	2102.11	2007.84	2218.5	2422	2876.08	2812.56	2839.71	2862.8	2789.66	2481.31	2525.64	1945.06	1993.75	2302.28	2452.23	2451.46	2777.75	2827.04	2981.02	2856.04	2905.71	2778.42	2617.56	2281.65	2091.4	2271.69
36	2007.37	2576.5	2002.48	2303.65	2232.36	2546.5	2102.72	2304.89	1841.4	2186.34	1903.83	2022.68	1969.69	2556.78	2439.94	2677.79	2844.3	2729.48	2818.66	2626.79	2293.96	2375.71	2323.96	2102.07	2007.18	2222.95	2421.4	2874.21	2815.45	2840.79	2857.8	2784.54	2483.03	2527.35	1943.14	1993.34	2302.03	2452.64	2446.21	2770.75	2826.73	2981.71	2854.21	2906.64	2780.36	2617.3	2277.01	2087.95	2267.51
37	2007.08	2577.08	2001.23	2303.04	2233.38	2548.47	2101.79	2301.94	1842.67	2184.18	1896.48	2018.89	1972.39	2558	2444.32	2680.12	2844.68	2722.41	2814.29	2623.92	2296.28	2374.39	2319.26	2096.3	2012.48	2230.89	2421.78	2871.6	2817.35	2841.62	2854.66	2782.67	2481.52	2528.88	1940.17	1990.06	2305.56	2451.07	2442.6	2767.26	2829.09	2983.15	2851.13	2903.3	2780.88	2620.22	2274.4	2086.17	2271.56
38	2006.85	2580.78	1998.62	2302.54	2232.95	2551.83	2099.05	2297.98	1842.05	2184.59	1891.96	2017.1	1975.08	2557.9	2446.29	2682.35	2844.36	2717.43	2813.35	2622.61	2298.41	2371.98	2317.35	2094.67	2014.83	2236.09	2422.73	2874.71	2819.05	2843.45	2850.04	2780.3	2481.69	2527.21	1936.28	1987.76	2305.63	2452.13	2437.04	2762.2	2829.62	2981.16	2846	2903.01	2782.46	2620.8	2270.21	2082.17	2277.59
39	2007.28	2584.21	1999.43	2302.7	2232.77	2551.97	2097.41	2293.29	1842.11	2184.14	1886.82	2015.8	1976.03	2555.45	2446.07	2683.9	2841.02	2710.21	2807.91	2619.55	2302.02	2372.46	2315.11	2090.28	2012.52	2235.56	2418.97	2873.44	2818.9	2837.09	2845.93	2776.99	2480.45	2526.68	1932.38	1983.45	2305.24	2449.2	2430.49	2757.89	2831.83	2979	2840.33	2896.39	2781.5	2620.2	2266.05	2080.13	2281.96
40	2008.48	2586.62	1999.39	2302.32	2233.47	2553.23	2095.15	2288.83	1839.44	2179.64	1884.03	2012.84	1973.58	2552.37	2446.59	2687.02	2843.71	2708.63	2806.99	2618.48	2302.14	2370.02	2311.19	2090.08	2011.95	2234.82	2418.9	2875.58	2819.17	2832.91	2840.08	2773.15	2479.07	2524.43	1930.73	1983.79	2304.49	2450.3	2421.83	2752.61	2829.77	2980.79	2837.77	2891.3	2777.45	2617.1	2259.63	2077.79	2275.74
41	2009.79	2585.23	1999.26	2299.72	2235.11	2555.44	2093.05	2286.24	1837.52	2171.34	1881.33	2010.36	1971.64	2550.53	2451.8	2692.92	2849.29	2708.27	2804.95	2618.08	2301.65	2369.06	2303.49	2088.18	2014.58	2236.59	2420.36	2874.39	2817.18	2828.21	2833.3	2768.51	2472.51	2523.41	1930.64	1983.59	2307.84	2454.01	2415.97	2749.69	2826.8	2985.54	2838.48	2888.96	2772.34	2617.39	2251.49	2076.07	2264.1
[truncated: 23 more columns]

## Sheet: MT58_qPCR_1_Cq
Sample Name	Cq Value
pAC70_gDNA_undiluted_1	15.601
pAC70_gDNA_undiluted_2	15.6742
pAC70_gDNA_undiluted_3	15.8384
pAC75_gDNA_undiluted_1	15.6633
pAC75_gDNA_undiluted_2	15.3699
pAC75_gDNA_undiluted_3	15.7972
pAC77_gDNA_undiluted_1	16.1019
pAC77_gDNA_undiluted_2	16.3794
pAC77_gDNA_undiluted_3	16.0409
pAC70_gDNA_1:2_1	16.4315
pAC70_gDNA_1:2_2	15.9034
pAC70_gDNA_1:2_3	16.084
pAC75_gDNA_1:2_1	16.442
pAC75_gDNA_1:2_2	16.0015
pAC75_gDNA_1:2_3	16.0987
pAC77_gDNA_1:2_1	17.1452
pAC77_gDNA_1:2_2	17.0083
pAC77_gDNA_1:2_3	16.7254
pAC70_gDNA_1:4_1	16.9688
pAC70_gDNA_1:4_2	17.0795
pAC70_gDNA_1:4_3	17.1017
pAC75_gDNA_1:4_1	17.0523
pAC75_gDNA_1:4_2	17.1056
pAC75_gDNA_1:4_3	17.1154
pAC77_gDNA_1:4_1	17.7762
pAC77_gDNA_1:4_2	17.9328
pAC77_gDNA_1:4_3	17.923
pAC70_gDNA_1:8_1	17.6401
pAC70_gDNA_1:8_2	13.3478
pAC70_gDNA_1:8_3	17.7268
pAC75_gDNA_1:8_1	17.8126
pAC75_gDNA_1:8_2	17.8762
pAC75_gDNA_1:8_3	18.0079
pAC77_gDNA_1:8_1	18.8151
pAC77_gDNA_1:8_2
pAC77_gDNA_1:8_3	19.0412
pAC70_undiluted_1	10.9173
pAC70_undiluted_2	10.4014
pAC70_undiluted_3	10.4179
pAC75_undiluted_1	12.9515
pAC75_undiluted_2	12.8075
pAC75_undiluted_3	12.5695
pAC77_undiluted_1	12.3603
pAC77_undiluted_2	12.2028
pAC77_undiluted_3	12.3699
pAC70_1:2_1	11.5125
pAC70_1:2_2	11.0908
pAC70_1:2_3	11.0796
pAC75_1:2_1	13.5788
pAC75_1:2_2	13.4815
pAC75_1:2_3	13.2833
pAC77_1:2_1	13.3007
pAC77_1:2_2	13.2384
pAC77_1:2_3	13.3452
pAC70_1:4_1	12.2433
pAC70_1:4_2	12.5816
pAC70_1:4_3	12.3849
pAC75_1:4_1	14.4016
pAC75_1:4_2	14.3553
pAC75_1:4_3	14.3209
pAC77_1:4_1	14.0624
pAC77_1:4_2	14.2248
pAC77_1:4_3	14.3973
pAC70_1:8_1	12.9759
pAC70_1:8_2	13.0374
pAC70_1:8_3	13.3478
pAC75_1:8_1	15.0685
pAC75_1:8_2	15.173
pAC75_1:8_3	15.2875
pAC77_1:8_1	15.192
pAC76_1:8_2	15.1441
pAC77_1:8_3	15.2394

## Sheet: MT58_qPCR_1_PCR_Miner
SampleNames:	pAC70_gDNA_undiluted_1	pAC70_gDNA_1:2_1	pAC70_undiluted_1	pAC70_1:2_1	pAC75_gDNA_undiluted_1	pAC75_gDNA_1:2_1	pAC75_undiluted_1	pAC75_1:2_1	pAC77_gDNA_undiluted_1	pAC77_gDNA_1:2_1	pAC77_undiluted_1	pAC77_1:2_1	pAC70_gDNA_undiluted_2	pAC70_gDNA_1:2_2	pAC70_undiluted_2	pAC70_1:2_2	pAC75_gDNA_undiluted_2	pAC75_gDNA_1:2_2	pAC75_undiluted_2	pAC75_1:2_2	pAC77_gDNA_undiluted_2	pAC77_gDNA_1:2_2	pAC77_undiluted_2	pAC77_1:2_2	pAC70_gDNA_undiluted_3	pAC70_gDNA_1:2_3	pAC70_undiluted_3	pAC70_1:2_3	pAC75_gDNA_undiluted_3	pAC75_gDNA_1:2_3	pAC75_undiluted_3	pAC75_1:2_3	pAC77_gDNA_undiluted_3	pAC77_gDNA_1:2_3	pAC77_undiluted_3	pAC77_1:2_3	pAC70_gDNA_1:4_1	pAC70_gDNA_1:8_1	pAC70_1:4_1	pAC70_1:8_1	pAC75_gDNA_1:4_1	pAC75_gDNA_1:8_1	pAC75_1:4_1	pAC75_1:8_1	pAC77_gDNA_1:4_1	pAC77_gDNA_1:8_1	pAC77_1:4_1	pAC77_1:8_1	pAC70_gDNA_1:4_2
Logistic_a:	1982.38	2513.27	1932.38	2237.63	2198.31	2484.88	2122.47	2302.29	1843.71	2173.9	1920.66	2029.35	1955.18	2517.99	2351.31	2521.69	2770.34	2690.62	2784.62	2592.49	2263.82	2357.75	2326.48	2093.94	1970.22	2178.28	2371.42	2784.82	2754.47	2807.55	2839.54	2762.1	2459.98	2492.67	1952.69	1991.23	2273.14	2431.83	2465.4	2769.76	2782.1	2939.23	2826.76	2885.49	2732.79	2595.78	2296.55	2098.99	2260.02
Logistic_b:	-11.2297	-11.7867	-7.98769	-8.7178	-11.3205	-11.847	-9.47347	-10.0386	-11.9352	-12.8335	-9.27319	-9.85336	-11.109	-11.7659	-7.80737	-8.38964	-11.2634	-12.1914	-9.61437	-10.0751	-11.9217	-12.746	-9.28816	-9.88881	-11.0286	-11.8712	-7.95847	-8.46231	-11.4648	-12.0771	-9.44276	-10.0393	-11.9628	-12.4561	-9.23604	-9.90371	-12.4683	-13.1539	-9.60242	-10.0913	-12.784	-13.472	-10.804	-11.4456	-13.4279	-14.0805	-10.6924	-11.2796	-12.5848
Logistic_X0:	17.1579	18.4936	12.5497	13.4193	17.444	18.4787	14.6729	15.4702	17.4548	18.8332	13.8452	14.9001	17.2214	17.9073	12.5	13.292	17.6214	18.0496	15.0382	15.607	18.2182	18.8231	14.0619	14.8995	17.4104	17.7828	12.4947	13.4305	18.0095	18.3005	14.8841	15.5121	17.9464	18.7225	13.896	14.9146	18.7666	19.5954	14.1877	15.1282	19.2236	20.0771	16.669	17.3026	19.9176	20.8549	15.8423	16.8359	18.8447
Logistic_Y0:	-9.14962	-2.56722	28.3694	25.181	-5.54668	-1.72936	3.28807	4.27999	-3.40889	-2.38992	0.57724	1.40111	-8.98857	1.11637	35.5994	44.5344	-0.12345	0.51155	3.93738	5.40104	-3.00812	-2.46963	5.53745	0.704314	-8.73396	-2.51702	36.9857	35.7921	-3.96546	0.947032	8.21749	7.22341	-2.39048	1.0606	1.27006	1.11252	2.04337	1.07672	8.16909	8.97105	4.2611	2.56948	3.84645	2.63747	3.68825	2.15564	1.9538	-0.842474	-3.42784
Logistic_Pvalue:	4.14106e-38	3.20817e-42	0	3.89226e-32	5.08463e-42	9.48525e-42	0	8.12822e-40	4.4961e-34	0	3.0218e-32	2.4882e-34	0	1.11022e-16	0	0	1.71128e-41	0	0	1.41472e-39	5.01035e-42	7.26512e-41	1.26658e-34	3.79338e-36	0	2.22045e-16	1.11022e-16	2.19322e-33	1.11022e-16	0	5.32246e-40	7.54309e-42	7.939e-41	0	7.88452e-30	1.80441e-34	0	4.85002e-45	3.7484e-34	1.11022e-16	0	0	2.22045e-16	0	0	8.99371e-44	1.11022e-16	3.33067e-16	0
Noise(SPE):	1.88816	2.31894	5.57689	4.59522	2.07791	2.42954	3.25574	2.8163	2.94816	2.68866	2.44381	3.26699	2.263	2.18403	3.74968	4.45622	2.75442	2.76791	3.44494	3.23121	2.18172	2.49132	3.53334	2.63523	2.09294	2.53709	4.57416	4.82663	2.0267	2.4809	3.27711	2.63275	2.79586	2.76436	3.58437	3.14114	2.63415	2.54204	3.94578	3.70166	3.06039	3.22984	2.76018	2.76048	3.25051	3.068	3.14637	2.7805	2.86589
EndofExpPhase(SDM):	323.784	424.55	320.158	373.974	364.397	421.073	343.22	379.445	310.845	374.221	306.134	330.301	318.481	428.856	387.498	432.334	465.497	461.375	451.941	428.296	382.752	405.389	375.846	340.431	320.642	368.296	394.564	465.385	461.026	480.801	462.538	457.325	417.132	430.088	311.526	324.318	393.371	424.577	404.665	460.991	485.837	516.956	473.894	489.546	481.628	460.424	382.786	352.069	386.442
CP(SPE):	9.23567	10.2227	6.03726	6.6002	9.43008	10.2956	7.40501	7.93266	10.1788	11.1788	6.74724	7.75858	9.3708	9.83638	5.47906	6.24556	9.53913	10.2669	7.496	8.03717	10.1754	10.9961	6.99298	7.5849	9.35858	10.0672	5.69802	6.33715	9.59922	10.2245	7.27218	7.75909	10.1833	10.8433	7.02621	7.77593	10.9132	11.6301	7.25828	7.85309	11.2835	12.1085	8.77639	9.42669	12.0635	12.9223	8.55244	9.35724	11.0929
CP(SDM):	14.8791	16.1653	10.1099	11.0555	15.1477	16.1653	12.3183	13.1431	15.2874	16.6739	11.5696	12.6118	14.9066	15.6484	10.0063	10.8472	15.2888	15.8601	12.6645	13.2689	15.9531	16.6487	11.7549	12.6204	15.0514	15.5615	10.0555	10.9842	15.6717	16.0574	12.487	13.1789	15.7236	16.5044	11.6018	12.637	16.5457	17.4086	11.9451	12.8659	17.0102	17.8944	14.3583	15.0525	17.7445	18.6944	13.6208	14.6108	16.6372
DynamicThreshold:	158.261	212.151	177.052	201.875	180.464	210.887	174.882	193.271	155.192	187.26	154.578	167.484	155.878	216.078	213.423	240.663	234.064	232.327	229.662	218.464	190.963	202.705	192.458	171.885	157.001	184.158	218.062	253.002	229.544	242.115	237.016	233.591	208.769	216.957	158.19	164.286	199.024	214.098	208.39	236.832	246.579	261.378	240.25	247.472	244.283	232.824	193.943	177.003	192.94
LowerCycleNumber:	5	6	6	7	6	6	6	7	6	6	5	6	5	7	5	5	7	7	6	7	6	7	6	6	5	6	6	6	7	7	7	7	6	7	5	6	7	8	6	7	7	7	7	7	7	8	7	6	6
UpperCycleNumber:	11	12	10	11	12	12	11	12	11	12	10	11	11	13	10	10	12	13	12	12	12	13	11	11	11	12	10	11	13	13	12	12	12	13	10	11	13	13	11	12	13	13	12	13	13	14	12	12	12
PointsForRegression:	7	7	5	5	7	7	6	6	6	7	6	6	7	7	6	6	6	7	7	6	7	7	6	6	7	7	5	6	7	7	6	6	7	7	6	6	7	6	6	6	7	7	6	7	7	7	6	7	7
Number_OfRegressionWindows:	56	64	5	6	54	62	19	21	22	64	20	22	57	59	22	22	21	63	58	22	63	62	22	21	53	61	6	22	58	60	18	22	61	62	22	21	62	20	22	22	64	61	22	63	63	55	22	64	63
WeightedAverage_OfPvalue:	0.000638297	0.000358287	0.0018913	0.00148433	0.000505631	0.00050923	0.00140335	0.000837969	0.000890129	0.000492774	0.00120948	0.00112109	0.00053565	0.000540207	0.000717855	0.000894966	0.000887221	0.000443874	0.000471277	0.000845853	0.000407192	0.000610578	0.0009485	0.00103349	0.000496291	0.000511058	0.0014557	0.000863785	0.000497547	0.000488297	0.00109697	0.000727922	0.000510321	0.000583598	0.00101831	0.000977018	0.000730625	0.0011722	0.000767927	0.00109362	0.000372942	0.000575991	0.00104026	0.000431622	0.00047673	0.000867827	0.000904243	0.000430143	0.000686382
Stderr_OfWeightedPvalue:	0.00214239	0.000589258	0.00972393	0.00401437	0.00191042	0.00155426	0.00652456	0.00253227	0.00267903	0.00149805	0.00397569	0.00393249	0.00174715	0.0017014	0.000904571	0.0019929	0.00330073	0.00110932	0.00110607	0.00249526	0.00117186	0.00252655	0.00256381	0.00273045	0.00168905	0.00183329	0.00535037	0.00210702	0.00184484	0.00180792	0.00334623	0.00107007	0.0015088	0.00216729	0.00337241	0.00362799	0.00315063	0.00424139	0.00201691	0.00363368	0.00088527	0.00249718	0.00400187	0.00107697	0.00182284	0.00218078	0.00224138	0.00124805	0.00238155
WeightedAverage_OfEfficiency:	0.866926	0.831962	0.756933	0.776008	0.915915	0.840338	0.873552	0.859042	0.853596	0.851229	0.894381	0.768758	0.862482	0.826943	0.902247	0.801079	0.852886	0.841491	0.861545	0.865158	0.85151	0.842726	0.834975	0.800169	0.904281	0.785436	0.82103	0.765061	0.836041	0.866185	0.926532	0.901418	0.831102	0.804707	0.829595	0.784528	0.802041	0.861671	0.859607	0.852427	0.839169	0.841419	0.834931	0.845782	0.807912	0.805493	0.778073	0.78162	0.809291
Stderr_OfWeightedEfficiency:	0.0160606	0.00508327	0.0353861	0.0131431	0.0110726	0.0117906	0.0999805	0.0228594	0.0252268	0.0119262	0.0606581	0.030343	0.0138455	0.0155597	0.00554234	0.0147407	0.0116749	0.0110458	0.0121515	0.0179747	0.00795917	0.0128113	0.0324515	0.0274254	0.014044	0.0150404	0.0153437	0.0162242	0.0133666	0.00921006	0.0670062	0.0136859	0.0159926	0.0127247	0.036586	0.0261538	0.010667	0.0346724	0.0209455	0.0386134	0.0054942	0.0131322	0.0175831	0.0103513	0.00349933	0.0183677	0.0232643	0.00917296	0.0148665
CT:	13.8768	15.1241	9.19484	10.1241	14.1349	15.1295	11.3521	12.1631	14.3194	15.6846	10.6422	11.6582	13.894	14.6384	9.07111	9.89865	14.2622	14.8712	11.682	12.283	14.9368	15.6531	10.8159	11.6665	14.0212	14.5678	9.1346	10.0308	14.6345	15.0461	11.5015	12.1942	14.7265	15.4963	10.6727	11.6857	15.5365	16.3978	11.0202	11.912	15.9962	16.8788	13.356	14.0564	16.735	17.6773	12.6638	13.6336	15.632
TotalSampleNumber:	72
ReplicateSampleNames:	pAC70_gDNA_undiluted_1	pAC70_gDNA_1:2_1	pAC70_undiluted_1	pAC70_1:2_1	pAC75_gDNA_undiluted_1	pAC75_gDNA_1:2_1	pAC75_undiluted_1	pAC75_1:2_1	pAC77_gDNA_undiluted_1	pAC77_gDNA_1:2_1	pAC77_undiluted_1	pAC77_1:2_1	pAC70_gDNA_undiluted_2	pAC70_gDNA_1:2_2	pAC70_undiluted_2	pAC70_1:2_2	pAC75_gDNA_undiluted_2	pAC75_gDNA_1:2_2	pAC75_undiluted_2	pAC75_1:2_2	pAC77_gDNA_undiluted_2	pAC77_gDNA_1:2_2	pAC77_undiluted_2	pAC77_1:2_2	pAC70_gDNA_undiluted_3	pAC70_gDNA_1:2_3	pAC70_undiluted_3	pAC70_1:2_3	pAC75_gDNA_undiluted_3	pAC75_gDNA_1:2_3	pAC75_undiluted_3	pAC75_1:2_3	pAC77_gDNA_undiluted_3	pAC77_gDNA_1:2_3	pAC77_undiluted_3	pAC77_1:2_3	pAC70_gDNA_1:4_1	pAC70_gDNA_1:8_1	pAC70_1:4_1	pAC70_1:8_1	pAC75_gDNA_1:4_1	pAC75_gDNA_1:8_1	pAC75_1:4_1	pAC75_1:8_1	pAC77_gDNA_1:4_1	pAC77_gDNA_1:8_1	pAC77_1:4_1	pAC77_1:8_1	pAC70_gDNA_1:4_2
AverageEfficiency_OfReplicateSamples	0.866926	0.831962	0.756933	0.776008	0.915915	0.840338	0.873552	0.859042	0.853596	0.851229	0.894381	0.768758	0.862482	0.826943	0.902247	0.801079	0.852886	0.841491	0.861545	0.865158	0.85151	0.842726	0.834975	0.800169	0.904281	0.785436	0.82103	0.765061	0.836041	0.866185	0.926532	0.901418	0.831102	0.804707	0.829595	0.784528	0.802041	0.861671	0.859607	0.852427	0.839169	0.841419	0.834931	0.845782	0.807912	0.805493	0.778073	0.78162	0.809291
StdErr_OfReplicateSamplesEfficiency:	0	0	0	0	0	0	0	0	0	0	0	0	0	0	0	0	0	0	0	0	0	0	0	0	0	0	0	0	0	0	0	0	0	0	0	0	0	0	0	0	0	0	0	0	0	0	0	0	0
CoefficientVariation(CV%)_OfReplicateSamplesEfficiencies:	0	0	0	0	0	0	0	0	0	0	0	0	0	0	0	0	0	0	0	0	0	0	0	0	0	0	0	0	0	0	0	0	0	0	0	0	0	0	0	0	0	0	0	0	0	0	0	0	0
AverageCT_OfReplicateSamples:	13.8768	15.1241	9.19484	10.1241	14.1349	15.1295	11.3521	12.1631	14.3194	15.6846	10.6422	11.6582	13.894	14.6384	9.07111	9.89865	14.2622	14.8712	11.682	12.283	14.9368	15.6531	10.8159	11.6665	14.0212	14.5678	9.1346	10.0308	14.6345	15.0461	11.5015	12.1942	14.7265	15.4963	10.6727	11.6857	15.5365	16.3978	11.0202	11.912	15.9962	16.8788	13.356	14.0564	16.735	17.6773	12.6638	13.6336	15.632
StdErr_OfReplicateSamplesCT:	0	0	0	0	0	0	0	0	0	0	0	0	0	0	0	0	0	0	0	0	0	0	0	0	0	0	0	0	0	0	0	0	0	0	0	0	0	0	0	0	0	0	0	0	0	0	0	0	0
CV%_OfReplicateSamplesCTs:	0	0	0	0	0	0	0	0	0	0	0	0	0	0	0	0	0	0	0	0	0	0	0	0	0	0	0	0	0	0	0	0	0	0	0	0	0	0	0	0	0	0	0	0	0	0	0	0	0
GeneNames	pAC70_gDNA_undiluted_1	pAC70_gDNA_1:2_1	pAC70_undiluted_1	pAC70_1:2_1	pAC75_gDNA_undiluted_1	pAC75_gDNA_1:2_1	pAC75_undiluted_1	pAC75_1:2_1	pAC77_gDNA_undiluted_1	pAC77_gDNA_1:2_1	pAC77_undiluted_1	pAC77_1:2_1	pAC70_gDNA_undiluted_2	pAC70_gDNA_1:2_2	pAC70_undiluted_2	pAC70_1:2_2	pAC75_gDNA_undiluted_2	pAC75_gDNA_1:2_2	pAC75_undiluted_2	pAC75_1:2_2	pAC77_gDNA_undiluted_2	pAC77_gDNA_1:2_2	pAC77_undiluted_2	pAC77_1:2_2	pAC70_gDNA_undiluted_3	pAC70_gDNA_1:2_3	pAC70_undiluted_3	pAC70_1:2_3	pAC75_gDNA_undiluted_3	pAC75_gDNA_1:2_3	pAC75_undiluted_3	pAC75_1:2_3	pAC77_gDNA_undiluted_3	pAC77_gDNA_1:2_3	pAC77_undiluted_3	pAC77_1:2_3	pAC70_gDNA_1:4_1	pAC70_gDNA_1:8_1	pAC70_1:4_1	pAC70_1:8_1	pAC75_gDNA_1:4_1	pAC75_gDNA_1:8_1	pAC75_1:4_1	pAC75_1:8_1	pAC77_gDNA_1:4_1	pAC77_gDNA_1:8_1	pAC77_1:4_1	pAC77_1:8_1	pAC70_gDNA_1:4_2
AverageEfficiency_OfGenes:	0.866926	0.831962	0.756933	0.776008	0.915915	0.840338	0.873552	0.859042	0.853596	0.851229	0.894381	0.768758	0.862482	0.826943	0.902247	0.801079	0.852886	0.841491	0.861545	0.865158	0.85151	0.842726	0.834975	0.800169	0.904281	0.785436	0.82103	0.765061	0.836041	0.866185	0.926532	0.901418	0.831102	0.804707	0.829595	0.784528	0.802041	0.861671	0.859607	0.852427	0.839169	0.841419	0.834931	0.845782	0.807912	0.805493	0.778073	0.78162	0.809291
Stdev_OfGenesEfficiency:	0	0	0	0	0	0	0	0	0	0	0	0	0	0	0	0	0	0	0	0	0	0	0	0	0	0	0	0	0	0	0	0	0	0	0	0	0	0	0	0	0	0	0	0	0	0	0	0	0
MeanCV%_OfGenesEfficiencies	0	0	0	0	0	0	0	0	0	0	0	0	0	0	0	0	0	0	0	0	0	0	0	0	0	0	0	0	0	0	0	0	0	0	0	0	0	0	0	0	0	0	0	0	0	0	0	0	0
MeanCV%_OfGenesCTs	0	0	0	0	0	0	0	0	0	0	0	0	0	0	0	0	0	0	0	0	0	0	0	0	0	0	0	0	0	0	0	0	0	0	0	0	0	0	0	0	0	0	0	0	0	0	0	0	0
Some problems are found! ------Please check your data and re-run Realtime PCR Miner (Version 4.0, Author: Dr. Sheng Zhao, Email: windupzs@gmail.com).
Error#1: Sample#58:E10, Logistic regression failed!
[truncated: 23 more columns]

## Sheet: MT58_qPCR_1_Analysis
Sample Name	Average Cq Value	Average Primer Efficiency	Relative Copy Number	Relative Copy Number Corrected
pAC70_gDNA_undiluted	15.7045	0.818607
pAC70_gDNA_1:2	16.1396	0.844087
pAC70_gDNA_1:4	17.05	0.841106
pAC70_gDNA_1:8	17.6835	0.844338
pAC70_undiluted	10.5789	0.862063	34.9121	33.1522
pAC70_1:2	11.2277	0.838123	30.1049	30.3191
pAC70_1:4	12.4033	0.829542	25.0505	25.3998
pAC70_1:8	13.1204	0.788395	23.6391	25.3165
pAC75_gDNA_undiluted	15.6101	0.863891
pAC75_gDNA_1:2	16.1807	0.831819
pAC75_gDNA_1:4	17.0911	0.865175
pAC75_gDNA_1:8	17.8989	0.817023
pAC75_undiluted	12.7762	0.859404	7.13018	7.1674
pAC75_1:2	13.4479	0.825957	6.64775	6.69493
pAC75_1:4	14.3593	0.823213	6.64299	6.98161
pAC75_1:8	15.1763	0.820043	6.60059	6.57628
pAC77_gDNA_undiluted	16.174	0.836916
pAC77_gDNA_1:2	16.9596	0.822429
pAC77_gDNA_1:4	17.8773	0.821613
pAC77_gDNA_1:8	18.9281	0.849245
pAC77_undiluted	12.311	0.886351	14.5507	13.7391
pAC77_1:2	13.2948	0.806277	12.6832	12.9373
pAC77_1:4	14.2282	0.845559	12.5462	12.1909
pAC77_1:8	15.1919	0.808163	13.327	14.0045

## Sheet: MT58_qPCR_2_Raw_RFU
Cycle	pAC70_gDNA_undiluted_1	pAC70_gDNA_undiluted_2	pAC70_gDNA_undiluted_3	pAC75_gDNA_undiluted_1	pAC75_gDNA_undiluted_2	pAC75_gDNA_undiluted_3	pAC77_gDNA_undiluted_1	pAC77_gDNA_undiluted_2	pAC77_gDNA_undiluted_3	pAC70_gDNA_1:2_1	pAC70_gDNA_1:2_2	pAC70_gDNA_1:2_3	pAC75_gDNA_1:2_1	pAC75_gDNA_1:2_2	pAC75_gDNA_1:2_3	pAC77_gDNA_1:2_1	pAC77_gDNA_1:2_2	pAC77_gDNA_1:2_3	pAC70_gDNA_1:4_1	pAC70_gDNA_1:4_2	pAC70_gDNA_1:4_3	pAC75_gDNA_1:4_1	pAC75_gDNA_1:4_2	pAC75_gDNA_1:4_3	pAC77_gDNA_1:4_1	pAC77_gDNA_1:4_2	pAC77_gDNA_1:4_3	pAC70_gDNA_1:8_1	pAC70_gDNA_1:8_2	pAC70_gDNA_1:8_3	pAC75_gDNA_1:8_1	pAC75_gDNA_1:8_2	pAC75_gDNA_1:8_3	pAC77_gDNA_1:8_1	pAC77_gDNA_1:8_2	pAC77_gDNA_1:8_3	pAC70_undiluted_1	pAC70_undiluted_2	pAC70_undiluted_3	pAC75_undiluted_1	pAC75_undiluted_2	pAC75_undiluted_3	pAC77_undiluted_1	pAC77_undiluted_2	pAC77_undiluted_3	pAC70_1:2_1	pAC70_1:2_2	pAC70_1:2_3	pAC75_1:2_1
1	57.845	65.4464	97.3595	35.9085	51.3372	56.9216	79.5435	66.4231	81.3119	41.8212	43.4508	32.3428	26.5692	34.4518	29.8682	88.1479	65.8075	67.926	50.5998	37.2015	37.0556	41.7134	23.3217	37.9432	49.2062	45.8051	73.8988	36.4018	38.0139	36.3042	34.7128	17.6271	18.4238	32.0608	39.716	43.1849	81.7335	79.3257	88.2992	51.739	36.6299	49.1993	75.9638	68.7716	108.457	59.3656	69.5958	57.6028	52.4121
2	38.4578	55.2862	50.4224	49.8837	25.0139	47.4456	60.6523	53.2937	71.0055	31.7846	14.4196	25.0285	22.9239	16.5175	15.2612	55.9986	46.8531	47.34	37.8228	26.5327	33.7598	25.3665	14.7667	17.4602	28.364	30.8101	55.23	21.1079	21.728	23.6531	17.7027	9.80516	12.8516	14.5607	26.1304	30.6849	43.3466	40.2573	51.8271	22.9692	45.7414	29.9517	44.0162	33.5145	76.8335	23.5247	33.7035	31.1403	34.2021
3	17.713	20.4675	22.1325	24.8035	14.0438	24.4276	23.1888	20.9399	25.0686	11.8333	10.3229	9.24433	10.864	6.33913	10.7811	17.1567	18.0172	16.7999	15.2469	11.1668	15.6093	14.5972	8.69081	5.85501	12.418	14.5996	26.641	9.08355	10.0451	10.479	10.0342	6.43591	8.3843	9.81715	11.1097	15.4358	16.2734	28.7343	20.3964	17.1123	16.1911	16.536	26.2965	14.9155	34.853	11.0097	18.1814	17.6252	8.51342
4	7.39348	1.87573	7.73967	8.63589	2.95442	8.68852	2.83694	2.8299	7.25648	2.42439	2.14347	3.2611	8.37386	4.23301	1.33168	6.832	5.97861	4.76841	9.36816	4.52637	4.25447	3.91724	0.348577	4.97147	2.10316	3.99844	4.77252	4.61135	7.69605	4.75202	5.31165	11.1363	2.24983	4.71398	1.3026	3.75336	2.57624	26.3038	16.9794	13.0751	0.193148	11.0141	22.7741	16.9224	22.2372	8.68081	15.1091	10.0944	3.02614
5	-3.75297	-6.42574	-4.51531	-3.54354	-1.46104	-0.948552	-7.32375	-8.51418	-0.219072	-2.30994	-2.74369	0.0207074	-7.67132	-1.04183	-2.97626	2.02713	-0.103733	-4.41223	-3.11622	-0.499398	-6.88984	-1.156	-0.464431	0.549937	0.172091	-0.780834	-0.0079479	-0.192771	2.02822	2.38648	2.89437	0.125139	1.87457	-2.16397	7.55907	-2.33733	10.9604	39.8714	21.2076	10.6516	-3.09125	9.68253	27.1245	16.4585	14.2466	9.28734	19.9218	21.3756	-6.3633
6	-8.42989	-3.16604	-8.75989	-10.7212	-7.36402	-6.97069	-8.17124	-5.81327	-6.85121	-3.64108	-2.44464	-6.00322	-5.07446	0.0996489	-4.52023	-9.02029	-7.36213	-1.67164	-2.92505	-3.8859	-0.0714025	-0.0907818	-2.29279	-0.461683	-5.66935	-4.50747	-8.38533	-4.46793	-5.33871	-1.69014	-0.770616	2.16184	-2.22977	-5.97251	-0.332275	-2.11197	23.317	51.2848	36.6166	20.4634	-9.55185	16.4633	47.8103	29.4716	30.3069	19.8497	32.4384	28.1739	-2.57416
7	-11.0385	-16.6056	-12.9402	-15.4889	-15.4027	-18.235	-14.8599	-13.7682	-15.9683	-7.37163	-3.25676	-6.69506	-5.61895	-3.2409	-5.5054	-10.8239	-9.57724	-15.6659	-4.31378	-4.73616	-5.16883	-7.97379	-5.21973	-1.62409	-3.12157	-5.37213	-8.57358	-2.84632	-4.22163	-2.46683	-6.36965	-6.83249	-3.53914	-2.95601	-3.1118	-8.24152	53.0799	94.5118	75.4426	32.0983	-2.65568	30.6883	76.9142	66.5283	63.9336	44.2939	61.2082	61.506	-2.16987
8	-10.8608	-8.72202	-15.2927	-13.0119	-10.3863	-19.2861	-13.9451	-13.5731	-15.2859	-9.80876	-8.21116	-7.41927	-9.25704	-2.20454	-6.73013	-16.5548	-5.12617	-13.2464	-13.2546	-9.29898	-10.88	-10.2139	-2.20718	-3.57225	-7.6863	-11.9719	-15.9046	-4.66094	-11.5136	-8.71015	-6.49101	-10.7947	-1.8236	-5.99373	-7.95782	-7.84369	123.678	178.529	151.937	55.7446	19.1925	54.1281	149.753	136.299	113.417	92.2118	120.704	120.401	10.8732
9	-13.2109	-17.4268	-18.6099	-14.8365	-3.43408	-16.1777	-16.1635	-15.8094	-14.9772	-7.69297	-5.3707	-5.25133	-2.66162	-2.44773	-8.35072	-12.9151	-13.113	-11.674	-13.3111	-5.42269	-7.85446	-5.97156	1.05147	-8.56332	-11.4339	-7.25467	-15.8643	-3.85454	-3.50613	-7.0736	-5.14147	-5.16193	-5.27817	-5.20787	-11.4719	-10.4622	241.086	313.955	275.293	95.6837	66.2219	112.661	271.1	256.876	225.371	185.845	225.695	230.957	35.0599
10	-7.89277	-10.9809	-10.75	-11.27	1.26988	-11.2902	-9.53415	-4.68119	-17.9106	-0.865645	1.52501	3.0325	-0.273207	-2.43013	2.71059	-13.5097	-13.4637	-8.70923	-9.93762	-6.08165	-5.58206	-5.83366	2.50637	-6.16554	-5.84913	-7.5546	-13.3968	-5.17109	-4.18314	-8.11095	-3.12065	-3.71153	-2.67429	-5.98877	-6.64098	-7.61652	430.744	536.971	475.658	178.876	161.558	206.763	469.172	464.387	404.145	331.364	398.577	412.185	96.3244
11	-0.281093	-2.77929	2.24645	2.21224	17.0493	-0.0808915	-1.83851	-4.01865	-12.8774	-1.24098	13.5419	12.4058	15.8901	12.6155	12.9866	5.6158	0.301144	-0.517463	-7.30521	1.76773	2.93871	-0.0336473	6.29312	-0.610136	5.87545	6.91161	-9.26309	-2.30854	-3.67619	-6.10344	-4.34138	-4.91124	0.796358	7.32411	-2.61611	-3.88099	682.952	836.448	738.5	322.687	325.005	357.122	740.282	746.708	653.332	566.542	677.036	702.602	199.566
12	27.5559	30.4963	33.4135	35.1887	56.5767	40.1794	30.6157	27.4474	3.23663	15.5031	36.22	43.2445	46.4343	34.0578	41.4443	28.6692	31.2776	26.3636	5.03553	17.4329	19.135	22.478	25.5384	16.8441	15.2578	17.746	3.83661	4.02567	3.17042	3.76509	2.03547	-0.0983347	12.8674	9.99458	-1.26721	3.04823	990.476	1179.99	1025.72	556.113	603.313	622.733	1067.95	1073.86	953.762	865.348	1038.08	1085.32	399.63
13	74.2754	79.1113	91.8544	94.0725	120.035	97.9655	79.2972	77.5243	40.105	39.9138	88.4536	102.296	99.8199	81.6967	98.674	74.8741	79.4157	78.8669	25.8309	54.154	53.4481	52.4402	56.3499	38.3166	49.0959	54.893	36.4055	11.3045	16.4829	19.8522	17.691	20.4607	24.5631	34.0385	23.4661	19.5721	1231.21	1485.36	1278.77	868.264	956.811	970.079	1362.16	1370.14	1199.85	1157.94	1387.01	1454.89	690.516
14	160.487	164.622	203.118	208.791	239.862	222.766	177.264	162.457	102.769	85.1032	177.272	203.974	205.384	186.757	200.484	166.31	178.879	168.557	75.6919	109.837	117.889	118.733	128.785	96.7814	117.252	127.615	92.0977	38.1152	48.9227	55.8311	51.6165	59.6515	63.8502	74.9213	61.6089	48.2322	1430	1723.27	1469.2	1235.87	1351.14	1349.56	1599.64	1606.57	1401.46	1406.84	1681.31	1769.07	1078.58
15	306.995	322.999	392.678	388.191	436.625	422.049	339.445	316.888	212.351	179.919	342.81	390.867	393.303	373.96	380.547	324.763	335.166	313.188	159.809	225.054	234.216	240.44	255.452	200.266	245.096	256.859	200.484	91.069	111.815	122.449	114.085	126.22	136.832	149.742	136.53	108.175	1568.28	1886.48	1598.93	1555.61	1682.82	1675.64	1766.33	1773.94	1541.51	1587.15	1895.72	2000.12	1462.29
16	532.037	561.827	657.781	669.693	720.356	713.201	578.697	547.236	399.326	334.31	600.74	677.613	689.082	663.801	665.979	569.669	592.308	552.594	308.884	416.878	433.689	452.841	464.137	380.612	453.504	470.904	374.641	178.788	212.595	249.611	235.57	258.626	272.679	290.615	273.342	223.924	1652.03	1990.68	1679.75	1803.7	1926.48	1920.46	1879.48	1882.95	1633.54	1700.74	2025.57	2141.45	1783.7
17	818.368	866.76	979.411	997.667	1053.11	1056.26	885.75	852.739	652.104	579.155	962.698	1077.72	1090.49	1061.95	1057.17	902.756	947.322	872.751	545.991	720.548	746.318	788.013	806.982	674.6	773.962	803.114	644.753	340.569	397.127	461.561	433.463	476.24	501.92	520.233	498.043	406.58	1711.64	2063.61	1735.59	1979.45	2087.83	2089.28	1955.97	1956.63	1693.1	1771.52	2107.24	2230.62	2015.7
18	1096.14	1171.99	1260.06	1291.56	1351.89	1351.13	1172.23	1160.21	954.63	905.099	1355.87	1485.89	1518.27	1483.93	1479.5	1240.91	1297.75	1206.8	859.33	1104.51	1168.37	1222.13	1252.61	1103.34	1203.52	1220.64	995.635	595.357	696.042	792.97	757.145	827.078	868.458	892.126	841.383	697.549	1755.05	2121.55	1779.67	2102.71	2194.57	2203.67	2016.07	2012.2	1736.91	1819	2160.28	2285.95	2161.44
19	1329.12	1434.18	1485.6	1531.88	1587.82	1590.78	1415.04	1425.42	1218.87	1237.89	1692.38	1839.63	1885.97	1859.78	1843.29	1524.72	1594.73	1489.77	1188.77	1477.61	1581.97	1633.47	1676.02	1598.64	1610.93	1604.63	1315.34	964.741	1099.82	1221.91	1206.45	1304.23	1346.39	1363.13	1267.68	1069.85	1789.88	2162.96	1810.69	2186.69	2265.82	2284.3	2057.73	2053.83	1765.62	1850.75	2198.54	2328.08	2252.29
20	1500.41	1633.17	1643.34	1699.96	1750.03	1755.43	1593.14	1626.48	1437.16	1516.14	1941.68	2096.81	2154.41	2133.57	2112.43	1729.82	1809.11	1698.63	1468.04	1786.16	1930.65	1983.11	2037.67	2039.8	1956.14	1918.33	1579.45	1363.89	1518.27	1623.78	1678.77	1760.35	1802.6	1804.13	1656.89	1438.78	1810.86	2189.82	1831.38	2244.47	2311.47	2336.43	2087.07	2083.62	1789.02	1871.03	2223.41	2350.08	2309.03
21	1613.92	1766.59	1743.12	1807.2	1853.63	1861.83	1714.13	1763.75	1590.07	1717.93	2094.36	2254.88	2325.27	2308.37	2279.14	1857.34	1941.17	1827.33	1671.8	1998.38	2177	2223.66	2289.54	2381.48	2194.72	2128.03	1757.66	1711.27	1876.95	1961.52	2081.84	2147.48	2190.14	2169.22	1968.96	1746.85	1824.68	2207.17	1843.88	2282.78	2341.1	2371.54	2105.93	2103.79	1803.22	1885.56	2237.08	2365.15	2346.16
22	1688.82	1858.87	1810.23	1877.72	1922.94	1931.35	1796.42	1854.88	1693.93	1844.3	2185.94	2345.21	2424.49	2397.15	2377.45	1935.43	2017.99	1903.15	1800.08	2123.58	2327.5	2368.24	2440.37	2608.01	2337.97	2253.06	1859.86	1970.18	2138.86	2192.4	2376.09	2420.33	2459.57	2419.37	2176.2	1963.62	1835.53	2220.62	1854.14	2310.65	2359.79	2397.43	2121.44	2118.46	1814.76	1897.35	2244.66	2371.72	2370.84
23	1742.46	1926.55	1856.67	1928.11	1973.86	1978.58	1855.87	1918.29	1766.58	1930.28	2249.51	2405.43	2489.74	2456.67	2437.83	1985.88	2066.47	1950.53	1878.85	2196.76	2416.17	2450.47	2523.74	2750.44	2420.85	2323.11	1917.65	2139.76	2304.45	2334.28	2564.53	2587.57	2623.51	2570.28	2298.23	2096.88	1843.75	2231.37	1861.68	2334.89	2373.04	2417.84	2135.44	2132.37	1820.75	1906.83	2249.21	2379.16	2388.13
24	1780.92	1975.77	1894.01	1963.98	2009.64	2013.73	1900.59	1964.88	1819.09	1984.9	2295.21	2454.14	2536.48	2500.19	2485.98	2020.67	2100.26	1984.72	1925.09	2241.68	2470.6	2500.77	2574.17	2839.41	2474.9	2367.17	1955.41	2235.36	2397.97	2410.63	2674.34	2680.64	2714.6	2654.18	2362.87	2172.66	1848.79	2241.34	1867.63	2352.12	2381.06	2434.92	2149.33	2144.19	1824.27	1915.08	2255.56	2387.11	2408.96
25	1810.08	2012.03	1924.88	1990.24	2036.75	2037.73	1932.61	2000.44	1856.67	2027.01	2333.31	2486.52	2571.01	2531.44	2521.07	2046.74	2126.09	2012.93	1960.61	2277.87	2511.33	2538.89	2611.71	2903.84	2514.35	2397.72	1981.71	2296.41	2459.42	2460.82	2747.59	2738.13	2772.43	2708.59	2406.72	2219.09	1852.3	2245.62	1868.3	2366.19	2383.36	2445.16	2160.64	2152.7	1826	1920.18	2259.85	2389.6	2422.83
26	1826.86	2035.21	1947.08	2006.57	2057.99	2056.23	1954.8	2025.68	1884.73	2052.32	2356.55	2508.66	2594.76	2550.79	2546.67	2062.74	2144.04	2029.15	1983.21	2301.3	2537.62	2563.64	2638.84	2945.83	2540.61	2416.41	1998.05	2332.76	2497.1	2494.03	2794.4	2773.12	2807.72	2743.13	2435.14	2249.98	1853.1	2246.85	1868.89	2371.16	2384.38	2448.65	2165.77	2158.81	1828.27	1921.7	2261.3	2392.08	2433.26
27	1842.56	2056.42	1962.57	2020.77	2080.09	2068.93	1972.35	2044.74	1902.49	2075.82	2377.1	2523.18	2613.65	2563.39	2563.84	2077.21	2155.73	2043.83	2002.89	2318.55	2558.4	2583.92	2660.05	2978.18	2562.13	2431.23	2008.74	2356.61	2528.07	2518.87	2829.74	2802.92	2834.9	2770.77	2457.28	2272.89	1856.48	2249.91	1872.9	2380.13	2386.44	2453.64	2171.85	2163.2	1827.82	1920.98	2263.28	2395.72	2437.62
28	1853.94	2070.9	1973.19	2033.06	2095.49	2079.65	1987.18	2057.2	1918.75	2092.36	2389.23	2536.49	2627.56	2574.4	2579.12	2087.14	2163.26	2051.96	2013.59	2329.22	2573.17	2596.01	2674.85	2999.78	2576.7	2441.97	2018.66	2371.24	2547.73	2535.8	2852.5	2822.31	2853.06	2790.8	2470.52	2288.28	1859.31	2258.41	1879.48	2388.54	2389.53	2459.17	2178.13	2168.04	1828.93	1922.9	2267.07	2400.6	2442.02
29	1863.31	2085.55	1983.28	2043.86	2106.67	2088.13	2001.49	2069.44	1929.3	2106.51	2400.1	2550.11	2637.26	2584.7	2591.42	2094.85	2168.21	2058.85	2023.62	2336.59	2586.33	2606.22	2685.18	3019.06	2589.46	2452.32	2025.94	2381.3	2564.29	2546.24	2869.82	2837.05	2868.81	2806.81	2479.34	2299.29	1865.71	2269.77	1885.03	2398.69	2389.19	2466.44	2187.54	2174.77	1829.15	1925.85	2273.41	2408.05	2444.99
30	1870.62	2096.75	1994.38	2052.69	2113.12	2096.46	2014.09	2081.76	1941.96	2116.96	2406.98	2560.6	2642.46	2591.35	2602.39	2101.17	2175.88	2065.79	2032.36	2346.59	2596.74	2613.8	2692.34	3032.45	2598.12	2461.56	2032.19	2394.54	2576.7	2555.58	2886.58	2848.52	2880.99	2819.63	2490.6	2308.23	1871.12	2273.21	1885.79	2404.26	2385.71	2470.04	2195.18	2182	1831.39	1928.17	2272.92	2403.65	2441.83
31	1876.21	2106.16	2002.35	2057.31	2120.69	2102.55	2023.84	2092.8	1951.05	2122.58	2413.69	2565.56	2642.62	2596.42	2608.93	2104	2181.27	2072.28	2038.75	2351	2601.52	2617.57	2698.94	3043.84	2604.73	2468.01	2036.63	2403.45	2586.58	2563.13	2898.57	2855.49	2890.08	2829.6	2496.08	2316.93	1871.18	2275.63	1883.26	2406.89	2381.18	2471.93	2198.99	2187.91	1831.06	1929.06	2273.08	2405.13	2439.16
32	1881.2	2113.36	2007.92	2061.41	2127.41	2107.82	2031.16	2099.93	1957.44	2128.75	2419.66	2569.26	2647.12	2600.6	2614.29	2106.82	2184.23	2078.95	2045	2357.22	2604.76	2618.89	2702.08	3050.37	2610.41	2471.22	2040.67	2408.91	2592.46	2567.86	2907.84	2862.12	2897.24	2836.88	2500.1	2323.24	1866.62	2270.16	1879.82	2404.71	2373.83	2471.6	2201.87	2189.62	1830.48	1930.2	2274.75	2404.75	2435.52
33	1884.87	2122.59	2013.05	2064.46	2134.83	2112.17	2037.32	2106.39	1962.72	2131.81	2425.09	2573.85	2650.69	2604.57	2618.64	2112.47	2185.56	2084.44	2047.6	2359.61	2608.14	2620.8	2706.17	3058.23	2615.25	2473.42	2043.72	2415.42	2598.01	2572.12	2912.95	2863.66	2899.17	2843.02	2500.98	2328.59	1866.87	2273.47	1882.19	2407.67	2371.1	2472.08	2205.89	2191.07	1833.12	1930.96	2280.03	2411.29	2436.41
34	1886.64	2131.61	2018.24	2065.3	2139.86	2114.55	2044.48	2111.33	1966.13	2136.95	2427.44	2578.91	2654.49	2607.53	2618.6	2117.72	2186.72	2090.04	2049.51	2359.2	2610.67	2619.66	2707.95	3062.77	2618.11	2472.96	2044.63	2416.19	2598.83	2573.34	2916.41	2867.56	2901.1	2845.98	2500.93	2331.22	1866.54	2273.7	1883.2	2409.16	2365.8	2470.2	2209.19	2192.96	1833.01	1928.68	2283.55	2412.27	2434.61
35	1890.66	2137.9	2020.82	2068.42	2145.66	2118.51	2051.25	2115.93	1970.92	2139.12	2426.68	2579.93	2653.63	2606.46	2621.1	2123.66	2187.75	2093.88	2050.21	2361.01	2615.37	2620.12	2710.29	3067.06	2619.7	2472.87	2044.11	2417.8	2600.21	2576.33	2920.18	2870.21	2902.59	2851.05	2504.52	2335.56	1866.6	2273.95	1883.49	2412.46	2361.35	2468.81	2213.38	2192.71	1831.47	1922.19	2280.41	2407.61	2429.81
36	1892.17	2142.43	2022.77	2071.16	2147.68	2118.98	2057.03	2120.42	1973.73	2143.15	2425.78	2580.5	2656.73	2609.6	2621.46	2123.53	2183.03	2093.93	2052.32	2360.52	2616.1	2617.51	2709.47	3070.28	2620.27	2472.78	2043.24	2414.75	2599.33	2575.15	2922.49	2871.02	2905.5	2852.09	2503.7	2336.43	1860.81	2268.61	1876.26	2409.17	2348.85	2464.61	2210.34	2195.27	1829.19	1917.39	2275.52	2402.58	2420.42
37	1895.41	2145.46	2024.91	2076.13	2150.89	2122.62	2062.37	2125.38	1978.21	2144.2	2425.47	2583.9	2657.27	2609.41	2626.12	2125.95	2180.87	2095.82	2052.88	2361.85	2617.67	2618.14	2707.77	3073.08	2622.44	2473.25	2042.92	2415.87	2601	2575.77	2923.75	2871.67	2907.43	2853.98	2505.14	2339.5	1863.05	2266.36	1875.9	2411.07	2342.82	2464.45	2213.95	2194.31	1825.7	1918.5	2277.26	2406.37	2419.01
38	1893.93	2147.19	2026	2075.99	2153.61	2121.9	2066.46	2128.6	1980.76	2147.4	2425.5	2585.06	2657.69	2612.14	2626.77	2124.16	2178.37	2095.77	2051.19	2355.86	2612.58	2614.72	2703.62	3072.57	2623.04	2473.43	2041.05	2412.84	2601.96	2576.4	2923.77	2871.97	2911	2853.47	2501.41	2338.66	1864.13	2269.9	1878.58	2413.5	2336.5	2467.31	2215.61	2195.92	1825.28	1921.2	2277.66	2406.89	2415.15
39	1894.15	2150.1	2028.13	2073.72	2157.37	2121.74	2068.83	2130.6	1983.9	2151.77	2424.11	2583.46	2655.07	2609.88	2622.38	2123.9	2178.29	2095.63	2051.08	2355.62	2611.99	2611.74	2701.9	3070.11	2621.72	2470.66	2039.56	2413.55	2604.19	2579.11	2924.81	2875.34	2913.34	2856.84	2500.11	2339.75	1867.26	2276.17	1885.06	2417.76	2335.62	2470.71	2219.86	2195.65	1822.98	1923.23	2280.12	2408.48	2414.81
40	1893.67	2152.54	2028.67	2071.09	2158.65	2120.52	2070.42	2131.95	1983.58	2157.1	2422.11	2584.06	2655.9	2609.9	2614.51	2117.98	2175.53	2093.86	2053.57	2357.83	2610.32	2609.38	2698.7	3068.73	2618.6	2467.43	2037.61	2413.32	2605.26	2580.43	2924.36	2877.65	2912.85	2855.41	2497.86	2338.47	1864.56	2275.72	1884.16	2416.14	2325.38	2468.27	2220.19	2198.14	1825.13	1918.07	2271.29	2400.69	2403.59
41	1894.06	2154.1	2029.37	2069.24	2156.09	2120.62	2073.11	2132.68	1981.2	2158.01	2417.91	2589.12	2652.54	2606.22	2604.43	2110.21	2173.68	2094.73	2057.45	2363.22	2609.71	2609.1	2697.17	3069.88	2613.62	2463.73	2036.93	2417.12	2605.9	2580.6	2920.63	2880.89	2909.1	2850.42	2495.53	2338.44	1862.21	2267.95	1877.41	2412.2	2310.74	2460.11	2219.79	2199.52	1824.39	1912.27	2262.91	2397.35	2392.95
[truncated: 23 more columns]

## Sheet: MT58_qPCR_2_Cq
Sample Name	Cq Value
pAC70_gDNA_undiluted_1	15.5678
pAC70_gDNA_undiluted_2	15.468
pAC70_gDNA_undiluted_3	15.1588
pAC75_gDNA_undiluted_1	15.1654
pAC75_gDNA_undiluted_2	14.9905
pAC75_gDNA_undiluted_3	15.0437
pAC77_gDNA_undiluted_1	15.3984
pAC77_gDNA_undiluted_2	15.5117
pAC77_gDNA_undiluted_3	16.1402
pAC70_gDNA_1:2_1	16.4103
pAC70_gDNA_1:2_2	15.3565
pAC70_gDNA_1:2_3	15.1531
pAC75_gDNA_1:2_1	15.1402
pAC75_gDNA_1:2_2	15.2098
pAC75_gDNA_1:2_3	15.1899
pAC77_gDNA_1:2_1	15.4492
pAC77_gDNA_1:2_2	15.3873
pAC77_gDNA_1:2_3	15.5078
pAC70_gDNA_1:4_1	16.5309
pAC70_gDNA_1:4_2	16.0589
pAC70_gDNA_1:4_3	16.0034
pAC75_gDNA_1:4_1	15.9149
pAC75_gDNA_1:4_2	15.8592
pAC75_gDNA_1:4_3	16.1842
pAC77_gDNA_1:4_1	15.9101
pAC77_gDNA_1:4_2	15.8312
pAC77_gDNA_1:4_3	16.2226
pAC70_gDNA_1:8_1	17.3697
pAC70_gDNA_1:8_2	17.1259
pAC70_gDNA_1:8_3	16.8736
pAC75_gDNA_1:8_1	17.004
pAC75_gDNA_1:8_2	16.8094
pAC75_gDNA_1:8_3	16.7071
pAC77_gDNA_1:8_1	16.6278
pAC77_gDNA_1:8_2	16.7184
pAC77_gDNA_1:8_3	17.0969
pAC70_undiluted_1	10.0159
pAC70_undiluted_2	9.54171
pAC70_undiluted_3	9.7959
pAC75_undiluted_1	11.4801
pAC75_undiluted_2	11.3944
pAC75_undiluted_3	11.2923
pAC77_undiluted_1	9.82629
pAC77_undiluted_2	9.85725
pAC77_undiluted_3	10.1229
pAC70_1:2_1	10.4397
pAC70_1:2_2	10.13
pAC70_1:2_3	10.0777
pAC75_1:2_1	12.1208
pAC75_1:2_2	12.9811
pAC75_1:2_3	12.1086
pAC77_1:2_1	10.1897
pAC77_1:2_2	10.3285
pAC77_1:2_3	10.3221
pAC70_1:4_1	11.1866
pAC70_1:4_2	11.1834
pAC70_1:4_3	10.9316
pAC75_1:4_1	13.0616
pAC75_1:4_2	12.7748
pAC75_1:4_3	13.0282
pAC77_1:4_1	10.9932
pAC77_1:4_2	11.3144
pAC77_1:4_3	11.0743
pAC70_1:8_1	12.3622
pAC70_1:8_2	12.3322
pAC70_1:8_3	12.153
pAC75_1:8_1	14.3197
pAC75_1:8_2	13.9293
pAC75_1:8_3	14.0574
pAC77_1:8_1	12.2674
pAC76_1:8_2	12.1126
pAC77_1:8_3	12.0811

## Sheet: MT58_qPCR_2_PCR_Miner
SampleNames:	pAC70_gDNA_undiluted_1	pAC70_gDNA_undiluted_2	pAC70_gDNA_undiluted_3	pAC75_gDNA_undiluted_1	pAC75_gDNA_undiluted_2	pAC75_gDNA_undiluted_3	pAC77_gDNA_undiluted_1	pAC77_gDNA_undiluted_2	pAC77_gDNA_undiluted_3	pAC70_gDNA_1:2_1	pAC70_gDNA_1:2_2	pAC70_gDNA_1:2_3	pAC75_gDNA_1:2_1	pAC75_gDNA_1:2_2	pAC75_gDNA_1:2_3	pAC77_gDNA_1:2_1	pAC77_gDNA_1:2_2	pAC77_gDNA_1:2_3	pAC70_gDNA_1:4_1	pAC70_gDNA_1:4_2	pAC70_gDNA_1:4_3	pAC75_gDNA_1:4_1	pAC75_gDNA_1:4_2	pAC75_gDNA_1:4_3	pAC77_gDNA_1:4_1	pAC77_gDNA_1:4_2	pAC77_gDNA_1:4_3	pAC70_gDNA_1:8_1	pAC70_gDNA_1:8_2	pAC70_gDNA_1:8_3	pAC75_gDNA_1:8_1	pAC75_gDNA_1:8_2	pAC75_gDNA_1:8_3	pAC77_gDNA_1:8_1	pAC77_gDNA_1:8_2	pAC77_gDNA_1:8_3	pAC70_undiluted_1	pAC70_undiluted_2	pAC70_undiluted_3	pAC75_undiluted_1	pAC75_undiluted_2	pAC75_undiluted_3	pAC77_undiluted_1	pAC77_undiluted_2	pAC77_undiluted_3	pAC70_1:2_1	pAC70_1:2_2	pAC70_1:2_3	pAC75_1:2_1
Logistic_a:	1847.06	2061.88	1945.59	2015.86	2058.56	2064.44	1980.11	2049.78	1925.85	2086.21	2365.65	2522.39	2611	2568.19	2560.27	2084.07	2161.53	2050.81	2019.59	2329.16	2573.77	2596.5	2669.38	3008.05	2574.82	2447.95	2030.28	2395.13	2568.18	2549.97	2874.67	2838.41	2868.43	2801.35	2483.73	2307.05	1805.49	2185.38	1819.95	2331.55	2377.22	2413.88	2095.08	2096.25	1762.09	1892.13	2238.04	2375.37	2407.55
Logistic_b:	-10.6254	-10.3932	-10.7191	-10.7897	-10.5587	-10.8047	-10.3417	-10.5118	-10.7275	-11.6566	-11.3926	-11.3599	-11.3482	-11.6724	-11.3872	-11.3244	-11.4794	-11.3004	-11.9922	-12.0481	-12.0098	-12.136	-12.1393	-11.9862	-12.0047	-12.0772	-12.1711	-12.9319	-12.6942	-12.7481	-12.6728	-12.8881	-12.8137	-12.6693	-12.7624	-12.5979	-7.41783	-7.14858	-7.25311	-8.22929	-8.80754	-8.27266	-7.14484	-7.24445	-7.68545	-7.8212	-7.88987	-7.89512	-9.34095
Logistic_X0:	17.3614	17.5197	16.9661	17.0289	16.9274	16.9278	17.3392	17.5383	18.022	18.402	17.5477	17.4327	17.4845	17.5021	17.5063	17.3761	17.3522	17.415	18.4203	18.1427	18.2689	18.1726	18.1888	18.8127	18.1899	17.9995	18.0285	19.5699	19.4241	19.1224	19.4786	19.2422	19.1873	19.0848	18.9309	19.198	11.826	11.8641	11.7118	13.8912	13.605	13.6893	12.07	12.0149	11.9406	12.3299	12.3064	12.3373	14.325
Logistic_Y0:	-9.02384	-11.695	-14.1549	-10.7331	-5.13196	-11.8997	-14.9298	-10.8918	-15.8929	-3.43026	-0.0866783	-0.0810116	0.0286432	0.602976	-0.158506	-8.11978	-6.16883	-7.15989	-6.59488	-0.406564	-0.947031	-1.10455	3.38256	-0.503252	-1.91042	-1.53771	-9.25828	0.351367	-0.599135	-1.27001	-0.421748	-0.232177	2.81807	2.97189	-0.648163	-2.37402	26.4576	42.7063	36.809	24.5747	9.05358	24.2806	37.96	27.1632	43.8661	22.8786	33.7979	30.5626	6.06937
Logistic_Pvalue:	2.44875e-39	1.32145e-38	9.95338e-37	0	0	2.22045e-16	2.22045e-16	3.35435e-40	3.91816e-38	1.07604e-41	4.18295e-40	1.32328e-40	3.11481e-41	2.28156e-42	1.5872e-40	0	1.11022e-16	1.11022e-16	6.50053e-43	0	1.5109e-40	1.13964e-41	0	2.22045e-16	2.63132e-41	8.60193e-41	1.05086e-35	1.86168e-46	9.71821e-46	0	2.23161e-46	0	0	0	0	0	9.01484e-25	3.23096e-28	2.48319e-25	0	6.26909e-32	1.11022e-16	3.33067e-16	0	2.72653e-23	1.11022e-16	0	1.11022e-16	3.68492e-35
Noise(SPE):	2.43865	2.94211	2.27742	2.56436	2.21974	2.87146	2.84674	2.40584	3.03755	2.06696	2.79754	2.83243	2.70649	2.31436	2.88625	2.30299	2.60759	2.70072	1.72138	2.40519	2.95531	2.61929	2.83766	2.88921	2.71245	2.7819	2.71263	2.14872	2.51888	2.37235	2.61936	2.90367	2.64535	3.31641	2.78565	2.29732	7.17014	5.10191	6.70705	3.45755	4.94037	3.79473	4.93497	5.06057	8.68237	4.60357	5.16434	4.70846	3.32601
EndofExpPhase(SDM):	296.755	327.6	308.693	324.356	335.083	331.391	310.462	327.462	303.746	350.171	398.646	424.768	439.689	436.039	431.327	342.63	358.84	337.81	338.021	397.461	438.382	443.175	460.161	512.721	437.554	416.856	338.367	415.967	443.269	439.855	496.236	491.947	499.587	486.933	429.123	395.699	291.062	357.88	300.967	380.615	380.903	393.608	340.041	331.266	305.926	306.255	370.132	387.627	389.968
CP(SPE):	9.30365	9.32809	9.03935	9.18081	8.86357	9.21009	9.20971	9.23127	9.8778	10.1669	9.71245	9.58852	9.54353	9.59918	9.64617	9.52601	9.66406	9.68452	10.2183	10.254	10.3982	10.2936	10.349	10.5375	10.2766	10.2683	10.4679	11.3759	11.256	11.0607	11.2118	11.2793	11.1219	11.213	11.1185	11.092	5.61541	5.08419	5.41166	6.29597	6.74923	6.27439	5.1766	5.23105	5.98518	5.71339	5.7023	5.61028	7.07975
CP(SDM):	14.9098	14.9843	14.5936	14.6649	14.5203	14.5814	14.816	15.032	15.504	16.0566	15.254	15.1467	15.1891	15.2748	15.2168	15.0897	15.1029	15.1181	16.145	15.9131	16.0159	15.9571	15.972	16.4876	15.9456	15.7934	15.8376	17.3448	17.1702	16.9138	17.2142	17.0462	16.9837	16.8655	16.7471	16.9517	9.32575	9.24816	9.17172	11.28	11.2359	11.1313	9.40706	9.40551	9.51563	9.87504	9.88032	9.90698	11.9897
DynamicThreshold:	145.085	159.423	148.408	158.094	166.085	161.182	149.189	159.488	145.445	174.404	200.679	213.76	221.212	219.478	217.027	168.406	177.64	166.675	166.574	199.73	220.195	222.345	233.191	257.553	219.178	209.05	165.911	209.234	222.595	220.479	249.217	247.309	252.525	246.611	215.63	197.811	162.345	202.844	172.241	204.324	197.448	210.842	191.468	181.745	179.237	166.868	204.547	211.449	199.682
LowerCycleNumber:	6	6	5	6	6	6	5	6	6	6	7	7	7	7	7	6	6	6	6	7	6	6	7	7	6	6	5	7	7	7	7	7	7	7	7	7	6	5	5	6	7	6	5	5	6	6	6	6	6
UpperCycleNumber:	12	12	11	12	12	12	11	12	12	12	12	12	12	12	12	11	11	11	12	13	12	12	13	12	12	12	11	13	13	13	13	13	13	13	13	13	9	9	9	11	11	11	9	9	10	10	10	10	11
PointsForRegression:	7	7	7	7	7	7	7	7	7	7	6	6	6	6	6	6	6	6	7	7	7	7	7	6	7	7	7	7	7	7	7	7	7	7	7	7	4	5	5	6	5	6	5	5	5	5	5	5	6
Number_OfRegressionWindows:	58	59	63	58	61	56	59	53	59	60	21	21	22	17	21	22	22	20	55	63	64	63	55	21	53	59	57	57	60	64	62	63	58	62	61	64	1	6	6	22	6	22	6	6	6	6	6	6	21
WeightedAverage_OfPvalue:	0.000566493	0.000578803	0.000447489	0.000600357	0.000554563	0.000664067	0.000577786	0.000716174	0.000529156	0.000626762	0.00078065	0.000981008	0.000651672	0.000874579	0.000928763	0.000962919	0.00104956	0.00123205	0.000543373	0.000490169	0.000445416	0.000513462	0.000538554	0.00109992	0.000565348	0.000605092	0.000547661	0.000567405	0.000563239	0.000466956	0.000519961	0.000563831	0.000526751	0.000690415	0.000705705	0.000567875	0.0270441	0.00585508	0.00330912	0.000801595	0.0024104	0.00124996	0.002884	0.00302514	0.00182162	0.00168145	0.00243739	0.001432	0.000986321
Stderr_OfWeightedPvalue:	0.00182043	0.00222583	0.00101486	0.00187416	0.00211064	0.00232552	0.00194834	0.0025388	0.00209085	0.00196406	0.00265178	0.00323384	0.00108241	0.00407702	0.00261402	0.00395097	0.00355634	0.00412921	0.00191244	0.00172964	0.00123162	0.00180092	0.00181111	0.00411015	0.00194962	0.00198197	0.00179498	0.00231067	0.00224004	0.00138439	0.00169081	0.00203492	0.00174842	0.00284175	0.00267802	0.00202537	0	0.0124693	0.00793775	0.00210788	0.00508473	0.00464553	0.0124989	0.00860381	0.00937702	0.00660508	0.00385242	0.00318097	0.00370194
WeightedAverage_OfEfficiency:	0.846499	0.816497	0.871521	0.841459	0.806676	0.858895	0.855405	0.846431	0.79013	0.874404	0.876283	0.847816	0.849268	0.966433	0.847076	0.83789	0.778059	0.767922	0.872843	0.828847	0.829821	0.852076	0.849021	0.860984	0.872696	0.832216	0.837227	0.875765	0.824468	0.848197	0.856402	0.833691	0.86288	0.820937	0.823411	0.853291	0.854803	0.870186	0.830197	0.861296	0.890735	0.7443	0.878789	0.873172	0.779383	0.816281	0.740263	0.757557	0.923464
Stderr_OfWeightedEfficiency:	0.0148787	0.0108799	0.013205	0.0198548	0.0140298	0.0164228	0.0148265	0.0135353	0.0143214	0.0160879	0.0153347	0.0193887	0.00758712	0.0177501	0.0232681	0.0203666	0.023074	0.0360697	0.0132358	0.0097506	0.0118085	0.00881369	0.0163908	0.026353	0.0185209	0.0171579	0.0158862	0.0139039	0.0131425	0.0112459	0.0140251	0.0117588	0.0147834	0.0134928	0.0143545	0.015061	0	0.163507	0.116728	0.0150278	0.067301	0.0497305	0.0747965	0.0934692	0.055378	0.0640657	0.0440485	0.0285802	0.0357934
CT:	13.8557	13.904	13.569	13.6423	13.4857	13.567	13.743	13.9574	14.4198	15.0123	14.242	14.1386	14.1766	14.2818	14.2063	14.0823	14.1082	14.1086	15.1212	14.9098	15.0041	14.9577	14.9723	15.4425	14.937	14.8007	14.8508	16.3203	16.1389	15.9015	16.1781	16.0371	15.972	15.8522	15.7473	15.9263	8.43277	8.31921	8.27349	10.2737	10.2982	10.1437	8.46189	8.47256	8.6403	8.96047	8.9714	8.99352	11.0358
TotalSampleNumber:	72
ReplicateSampleNames:	pAC70_gDNA_undiluted_1	pAC70_gDNA_undiluted_2	pAC70_gDNA_undiluted_3	pAC75_gDNA_undiluted_1	pAC75_gDNA_undiluted_2	pAC75_gDNA_undiluted_3	pAC77_gDNA_undiluted_1	pAC77_gDNA_undiluted_2	pAC77_gDNA_undiluted_3	pAC70_gDNA_1:2_1	pAC70_gDNA_1:2_2	pAC70_gDNA_1:2_3	pAC75_gDNA_1:2_1	pAC75_gDNA_1:2_2	pAC75_gDNA_1:2_3	pAC77_gDNA_1:2_1	pAC77_gDNA_1:2_2	pAC77_gDNA_1:2_3	pAC70_gDNA_1:4_1	pAC70_gDNA_1:4_2	pAC70_gDNA_1:4_3	pAC75_gDNA_1:4_1	pAC75_gDNA_1:4_2	pAC75_gDNA_1:4_3	pAC77_gDNA_1:4_1	pAC77_gDNA_1:4_2	pAC77_gDNA_1:4_3	pAC70_gDNA_1:8_1	pAC70_gDNA_1:8_2	pAC70_gDNA_1:8_3	pAC75_gDNA_1:8_1	pAC75_gDNA_1:8_2	pAC75_gDNA_1:8_3	pAC77_gDNA_1:8_1	pAC77_gDNA_1:8_2	pAC77_gDNA_1:8_3	pAC70_undiluted_1	pAC70_undiluted_2	pAC70_undiluted_3	pAC75_undiluted_1	pAC75_undiluted_2	pAC75_undiluted_3	pAC77_undiluted_1	pAC77_undiluted_2	pAC77_undiluted_3	pAC70_1:2_1	pAC70_1:2_2	pAC70_1:2_3	pAC75_1:2_1
AverageEfficiency_OfReplicateSamples	0.846499	0.816497	0.871521	0.841459	0.806676	0.858895	0.855405	0.846431	0.79013	0.874404	0.876283	0.847816	0.849268	0.966433	0.847076	0.83789	0.778059	0.767922	0.872843	0.828847	0.829821	0.852076	0.849021	0.860984	0.872696	0.832216	0.837227	0.875765	0.824468	0.848197	0.856402	0.833691	0.86288	0.820937	0.823411	0.853291	0.854803	0.870186	0.830197	0.861296	0.890735	0.7443	0.878789	0.873172	0.779383	0.816281	0.740263	0.757557	0.923464
StdErr_OfReplicateSamplesEfficiency:	0	0	0	0	0	0	0	0	0	0	0	0	0	0	0	0	0	0	0	0	0	0	0	0	0	0	0	0	0	0	0	0	0	0	0	0	0	0	0	0	0	0	0	0	0	0	0	0	0
CoefficientVariation(CV%)_OfReplicateSamplesEfficiencies:	0	0	0	0	0	0	0	0	0	0	0	0	0	0	0	0	0	0	0	0	0	0	0	0	0	0	0	0	0	0	0	0	0	0	0	0	0	0	0	0	0	0	0	0	0	0	0	0	0
AverageCT_OfReplicateSamples:	13.8557	13.904	13.569	13.6423	13.4857	13.567	13.743	13.9574	14.4198	15.0123	14.242	14.1386	14.1766	14.2818	14.2063	14.0823	14.1082	14.1086	15.1212	14.9098	15.0041	14.9577	14.9723	15.4425	14.937	14.8007	14.8508	16.3203	16.1389	15.9015	16.1781	16.0371	15.972	15.8522	15.7473	15.9263	8.43277	8.31921	8.27349	10.2737	10.2982	10.1437	8.46189	8.47256	8.6403	8.96047	8.9714	8.99352	11.0358
StdErr_OfReplicateSamplesCT:	0	0	0	0	0	0	0	0	0	0	0	0	0	0	0	0	0	0	0	0	0	0	0	0	0	0	0	0	0	0	0	0	0	0	0	0	0	0	0	0	0	0	0	0	0	0	0	0	0
CV%_OfReplicateSamplesCTs:	0	0	0	0	0	0	0	0	0	0	0	0	0	0	0	0	0	0	0	0	0	0	0	0	0	0	0	0	0	0	0	0	0	0	0	0	0	0	0	0	0	0	0	0	0	0	0	0	0
GeneNames	pAC70_gDNA_undiluted_1	pAC70_gDNA_undiluted_2	pAC70_gDNA_undiluted_3	pAC75_gDNA_undiluted_1	pAC75_gDNA_undiluted_2	pAC75_gDNA_undiluted_3	pAC77_gDNA_undiluted_1	pAC77_gDNA_undiluted_2	pAC77_gDNA_undiluted_3	pAC70_gDNA_1:2_1	pAC70_gDNA_1:2_2	pAC70_gDNA_1:2_3	pAC75_gDNA_1:2_1	pAC75_gDNA_1:2_2	pAC75_gDNA_1:2_3	pAC77_gDNA_1:2_1	pAC77_gDNA_1:2_2	pAC77_gDNA_1:2_3	pAC70_gDNA_1:4_1	pAC70_gDNA_1:4_2	pAC70_gDNA_1:4_3	pAC75_gDNA_1:4_1	pAC75_gDNA_1:4_2	pAC75_gDNA_1:4_3	pAC77_gDNA_1:4_1	pAC77_gDNA_1:4_2	pAC77_gDNA_1:4_3	pAC70_gDNA_1:8_1	pAC70_gDNA_1:8_2	pAC70_gDNA_1:8_3	pAC75_gDNA_1:8_1	pAC75_gDNA_1:8_2	pAC75_gDNA_1:8_3	pAC77_gDNA_1:8_1	pAC77_gDNA_1:8_2	pAC77_gDNA_1:8_3	pAC70_undiluted_1	pAC70_undiluted_2	pAC70_undiluted_3	pAC75_undiluted_1	pAC75_undiluted_2	pAC75_undiluted_3	pAC77_undiluted_1	pAC77_undiluted_2	pAC77_undiluted_3	pAC70_1:2_1	pAC70_1:2_2	pAC70_1:2_3	pAC75_1:2_1
AverageEfficiency_OfGenes:	0.846499	0.816497	0.871521	0.841459	0.806676	0.858895	0.855405	0.846431	0.79013	0.874404	0.876283	0.847816	0.849268	0.966433	0.847076	0.83789	0.778059	0.767922	0.872843	0.828847	0.829821	0.852076	0.849021	0.860984	0.872696	0.832216	0.837227	0.875765	0.824468	0.848197	0.856402	0.833691	0.86288	0.820937	0.823411	0.853291	0.854803	0.870186	0.830197	0.861296	0.890735	0.7443	0.878789	0.873172	0.779383	0.816281	0.740263	0.757557	0.923464
Stdev_OfGenesEfficiency:	0	0	0	0	0	0	0	0	0	0	0	0	0	0	0	0	0	0	0	0	0	0	0	0	0	0	0	0	0	0	0	0	0	0	0	0	0	0	0	0	0	0	0	0	0	0	0	0	0
MeanCV%_OfGenesEfficiencies	0	0	0	0	0	0	0	0	0	0	0	0	0	0	0	0	0	0	0	0	0	0	0	0	0	0	0	0	0	0	0	0	0	0	0	0	0	0	0	0	0	0	0	0	0	0	0	0	0
MeanCV%_OfGenesCTs	0	0	0	0	0	0	0	0	0	0	0	0	0	0	0	0	0	0	0	0	0	0	0	0	0	0	0	0	0	0	0	0	0	0	0	0	0	0	0	0	0	0	0	0	0	0	0	0	0
Successfully finished! ------Thanks for using Realtime PCR Miner (Version 4.0, Author: Dr. Sheng Zhao, Email: windupzs@gmail.com).
[truncated: 23 more columns]

[truncated: 9 more sheets: MT58_qPCR_2_Analysis, MT58_qPCR_3_Raw_RFU, MT58_qPCR_3_Cq, MT58_qPCR_3_PCR_Miner, MT58_qPCR_3_Analysis, Ecoli_qPCR_Raw_RFU, Ecoli_qPCR_Cq, Ecoli_qPCR_PCR_Miner, Ecoli_qPCR_Analysis]
