# Supplementary material for: Origin of replication discovery for environmentally isolated Pantoea strain enables expression of heterologous proteins, pathways and products
Source: iScience. 2026 Feb 17;29(3):115031. doi: 10.1016/j.isci.2026.115031 (PMC12969353; doi:10.1016/j.isci.2026.115031)
Supplement: Data S1–S7 [file mmc2.zip › Data_S5.xlsx]

## Sheet: GFP_expression
Sample Name	Sample 1	Sample 2	Sample 3	Average	Standard Deviation
Pantoea MT58 + empty vector 1	2596.35	1690.14	2962.08	2416.19	536.605
Pantoea MT58 + empty vector 2	1847.09	1899.99	1505.13	1750.74
Pantoea MT58 + empty vector 3	1483.07	1504.58	1501.2	1496.28
Pantoea MT 58 + pAC80 1	1.88321e+06	1.95261e+06	1.91098e+06	1.9156e+06	34931.7
Pantoea MT 58 + pAC80 2	1.68368e+06	1.76923e+06	2.28776e+06	1.91356e+06
Pantoea MT 58 + pAC80 3	1.41131e+06	1.52022e+06	1.75243e+06	1.56132e+06
