# Supplementary material for: Origin of replication discovery for environmentally isolated Pantoea strain enables expression of heterologous proteins, pathways and products
Source: iScience. 2026 Feb 17;29(3):115031. doi: 10.1016/j.isci.2026.115031 (PMC12969353; doi:10.1016/j.isci.2026.115031)
Supplement: Data S1–S7 [file mmc2.zip › Data_S6.xlsx]

## Sheet: Indigoidine_absorbance
Sample 1
Timepoint	Strain	OD612	Average
24 hours	MT58+pAC87_1	0.014	0.028
	MT58+pAC87_2	0.027
	MT58+pAC87_3	0.043
	MT58+pAC75_1	0.683	0.666
	MT58+pAC75_2	0.683
	MT58+pAC75_3	0.632
48 hours	MT58+pAC87_1	0.02	0.0243333
	MT58+pAC87_2	0.023
	MT58+pAC87_3	0.03
	MT58+pAC75_1	0.743	0.796667
	MT58+pAC75_2	0.896
	MT58+pAC75_3	0.751
Sample 2
24 hours	MT58+pAC87_1	0.012	0.0193333
	MT58+pAC87_2	0.022
	MT58+pAC87_3	0.024
	MT58+pAC75_1	0.621	0.719333
	MT58+pAC75_2	0.7
	MT58+pAC75_3	0.837
48 hours	MT58+pAC87_1	0.007	0.015
	MT58+pAC87_2	0.019
	MT58+pAC87_3	0.019
	MT58+pAC75_1	1.008	0.91
	MT58+pAC75_2	0.755
	MT58+pAC75_3	0.967
Sample 3
24 hours	MT58+pAC87_1	0.004	0.0116667
	MT58+pAC87_2	0.016
	MT58+pAC87_3	0.015
	MT58+pAC75_1	0.544	0.648667
	MT58+pAC75_2	0.713
	MT58+pAC75_3	0.689
48 hours	MT58+pAC87_1	0.005	0.0106667
	MT58+pAC87_2	0.014
	MT58+pAC87_3	0.013
	MT58+pAC75_1	0.769	0.736667
	MT58+pAC75_2	0.604
	MT58+pAC75_3	0.837
